# Supplementary material for: Genome wide association study of thyroid hormone levels following challenge with porcine reproductive and respiratory syndrome virus
Source: Front Genet. 2023 Feb 9;14:1110463. doi: 10.3389/fgene.2023.1110463 (PMC9947478; doi:10.3389/fgene.2023.1110463)
Supplement: Supplementary file 1 [file Table2.XLSX]

## Sheet: Sheet1
Supplemental Table 2. Linkage disequilibrium estimates for the top SNP in each significant window for all traits. Organized by trait and pairwise r2 estimates between the top SNP with all other SNP within ± 1 Mb organized from SSC1-18. BP is the basepair location of the SNP according to the Sscrofa11.1 build, SNP is the name of the SNP where A refers to the "top" SNP and B refers to the SNP being…
	CHR_A	BP_A	SNP_A	CHR_B	BP_B	SNP_B	R2	Absolute distance (Mb)
	Piglet_T3 top SNPs with surrounding LD (r2) estimates
	MARC0089811
	3	129729248	MARC0089811	3	129729248	MARC0089811	1	0
	3	129729248	MARC0089811	3	129731551	ALGA0122479	0.117024	0.002303
	3	129729248	MARC0089811	3	129671194	ALGA0106156	0.00384238	0.058054
	3	129729248	MARC0089811	3	129788760	MARC0054603	0.0127978	0.059512
	3	129729248	MARC0089811	3	129814582	SIRI0000611	0.449443	0.085334
	3	129729248	MARC0089811	3	129634248	ALGA0115665	0.116626	0.095
	3	129729248	MARC0089811	3	129592544	ALGA0104114	0.0130155	0.136704
	3	129729248	MARC0089811	3	129872862	MARC0035936	0.111029	0.143614
	3	129729248	MARC0089811	3	129572758	MARC0035767	0.611907	0.15649
	3	129729248	MARC0089811	3	129897216	ASGA0096568	0.0465317	0.167968
	3	129729248	MARC0089811	3	129901108	ASGA0105293	0.0199029	0.17186
	3	129729248	MARC0089811	3	129903672	ALGA0115507	0.0465317	0.174424
	3	129729248	MARC0089811	3	129908108	ALGA0122054	0.356555	0.17886
	3	129729248	MARC0089811	3	129548475	DRGA0017629	0.214656	0.180773
	3	129729248	MARC0089811	3	129537859	ALGA0119949	0.0197287	0.191389
	3	129729248	MARC0089811	3	129534533	ASGA0102422	0.00236825	0.194715
	3	129729248	MARC0089811	3	129526570	ASGA0085443	0.115551	0.202678
	3	129729248	MARC0089811	3	129943563	MARC0024866	0.0148572	0.214315
	3	129729248	MARC0089811	3	129965482	ALGA0108536	0.00723831	0.236234
	3	129729248	MARC0089811	3	129966321	ASGA0083239	0.0283091	0.237073
	3	129729248	MARC0089811	3	130010640	M1GA0026946	0.0227312	0.281392
	3	129729248	MARC0089811	3	130012271	MARC0092352	0.0132462	0.283023
	3	129729248	MARC0089811	3	130068443	MARC0071101	0.00413935	0.339195
	3	129729248	MARC0089811	3	130130439	MARC0038397	0.190392	0.401191
	3	129729248	MARC0089811	3	129320627	ALGA0106633	0.116382	0.408621
	3	129729248	MARC0089811	3	130139302	M1GA0024413	0.082372	0.410054
	3	129729248	MARC0089811	3	130144405	ALGA0118180	0.120349	0.415157
	3	129729248	MARC0089811	3	130171556	ASGA0016852	0.275564	0.442308
	3	129729248	MARC0089811	3	129282914	H3GA0011047	0.0167886	0.446334
	3	129729248	MARC0089811	3	130186090	M1GA0004967	0.11992	0.456842
	3	129729248	MARC0089811	3	129258963	ALGA0021732	0.0173368	0.470285
	3	129729248	MARC0089811	3	130239023	ASGA0016854	0.109283	0.509775
	3	129729248	MARC0089811	3	129192303	H3GA0011050	0.155501	0.536945
	3	129729248	MARC0089811	3	130272348	ALGA0021747	0.286479	0.5431
	3	129729248	MARC0089811	3	130283734	MARC0066245	0.0497874	0.554486
	3	129729248	MARC0089811	3	130306952	ASGA0016858	0.173543	0.577704
	3	129729248	MARC0089811	3	129130332	ALGA0021725	0.246209	0.598916
	3	129729248	MARC0089811	3	130342086	M1GA0004970	0.00718307	0.612838
	3	129729248	MARC0089811	3	130373375	ALGA0021761	0.106713	0.644127
	3	129729248	MARC0089811	3	129070864	ALGA0021712	0.0101751	0.658384
	3	129729248	MARC0089811	3	130428417	ASGA0016865	0.05185	0.699169
	3	129729248	MARC0089811	3	129009157	ALGA0021723	0.0437684	0.720091
	3	129729248	MARC0089811	3	130454327	MARC0051067	0.238084	0.725079
	3	129729248	MARC0089811	3	128988392	ALGA0118213	0.0403792	0.740856
	3	129729248	MARC0089811	3	128988223	ALGA0107270	0.039657	0.741025
	3	129729248	MARC0089811	3	128981498	MARC0054089	0.0920855	0.74775
	3	129729248	MARC0089811	3	130478460	M1GA0004973	0.0611401	0.749212
	3	129729248	MARC0089811	3	128944617	MARC0018829	0.285627	0.784631
	3	129729248	MARC0089811	3	130535003	INRA0011890	0.0114486	0.805755
	3	129729248	MARC0089811	3	130551606	DRGA0004332	0.011992	0.822358
	3	129729248	MARC0089811	3	130620510	ASGA0095695	0.011992	0.891262
	H3GA0014196							0
	4	109681421	H3GA0014196	4	108777146	ASGA0083911	0.00351387	0.904275
	4	109681421	H3GA0014196	4	108812528	ALGA0114894	0.00815005	0.868893
	4	109681421	H3GA0014196	4	108840398	ALGA0027970	0.00244913	0.841023
	4	109681421	H3GA0014196	4	108857200	DIAS0002796	0.00148101	0.824221
	4	109681421	H3GA0014196	4	108883826	MARC0066961	0.000210971	0.797595
	4	109681421	H3GA0014196	4	108898484	DBWU0000085	0.0353959	0.782937
	4	109681421	H3GA0014196	4	108930182	DBWU0000888	0.000183678	0.751239
	4	109681421	H3GA0014196	4	108966505	H3GA0014118	0.00335417	0.714916
	4	109681421	H3GA0014196	4	108984164	H3GA0014119	0.00127737	0.697257
	4	109681421	H3GA0014196	4	109074136	ALGA0028001	0.000218893	0.607285
	4	109681421	H3GA0014196	4	109103903	H3GA0014127	0.0020259	0.577518
	4	109681421	H3GA0014196	4	109131785	M1GA0006409	0.0519129	0.549636
	4	109681421	H3GA0014196	4	109186294	ASGA0021977	0.0183761	0.495127
	4	109681421	H3GA0014196	4	109206088	ALGA0028020	2.08213e-05	0.475333
	4	109681421	H3GA0014196	4	109249636	ALGA0028021	0.0016657	0.431785
	4	109681421	H3GA0014196	4	109278758	MARC0054103	0.000207694	0.402663
	4	109681421	H3GA0014196	4	109314762	ASGA0021980	0.0174979	0.366659
	4	109681421	H3GA0014196	4	109388039	CASI0005780	0.000763713	0.293382
	4	109681421	H3GA0014196	4	109395848	ALGA0028034	0.0187527	0.285573
	4	109681421	H3GA0014196	4	109406662	ALGA0028026	0.0205501	0.274759
	4	109681421	H3GA0014196	4	109427336	MARC0016362	0.0720604	0.254085
	4	109681421	H3GA0014196	4	109458171	ASGA0021991	0.0404873	0.22325
	4	109681421	H3GA0014196	4	109503980	ALGA0028032	0.148239	0.177441
	4	109681421	H3GA0014196	4	109516977	ASGA0022015	0.109623	0.164444
	4	109681421	H3GA0014196	4	109542362	H3GA0014171	0.00491721	0.139059
	4	109681421	H3GA0014196	4	109578232	ASGA0021997	0.00427749	0.103189
	4	109681421	H3GA0014196	4	109593443	ALGA0028043	0.0154057	0.087978
	4	109681421	H3GA0014196	4	109615582	H3GA0014156	0.0108186	0.065839
	4	109681421	H3GA0014196	4	109664652	H3GA0014166	0.0174622	0.016769
	4	109681421	H3GA0014196	4	109681421	H3GA0014196	1	0
	4	109681421	H3GA0014196	4	109745746	ALGA0028097	0.167181	0.064325
	4	109681421	H3GA0014196	4	109875916	MARC0096258	0.0371432	0.194495
	4	109681421	H3GA0014196	4	109905149	ALGA0028086	3.67882e-05	0.223728
	4	109681421	H3GA0014196	4	109948113	MARC0013966	0.0130028	0.266692
	4	109681421	H3GA0014196	4	109962119	ALGA0028085	0.000122188	0.280698
	4	109681421	H3GA0014196	4	109980693	ASGA0022051	0.0488989	0.299272
	4	109681421	H3GA0014196	4	110018364	ASGA0022047	0.00120561	0.336943
	4	109681421	H3GA0014196	4	110031285	ASGA0022046	0.00164324	0.349864
	4	109681421	H3GA0014196	4	110060115	ASGA0022039	0.00242998	0.378694
	4	109681421	H3GA0014196	4	110083524	ALGA0028072	0.00446974	0.402103
	4	109681421	H3GA0014196	4	110176001	M1GA0006420	0.00859963	0.49458
	4	109681421	H3GA0014196	4	110196437	ALGA0028069	0.00426895	0.515016
	4	109681421	H3GA0014196	4	110210917	ALGA0028070	3.88516e-05	0.529496
	4	109681421	H3GA0014196	4	110223698	MARC0020922	0.000627138	0.542277
	4	109681421	H3GA0014196	4	110250026	H3GA0014178	0.00467729	0.568605
	4	109681421	H3GA0014196	4	110313400	H3GA0014176	0.00596375	0.631979
	4	109681421	H3GA0014196	4	110336701	ASGA0022017	0.00551182	0.65528
	4	109681421	H3GA0014196	4	110374481	ALGA0028055	5.59061e-05	0.69306
	4	109681421	H3GA0014196	4	110381245	ALGA0028052	0.000283027	0.699824
	4	109681421	H3GA0014196	4	110464609	ASGA0093619	0.00102818	0.783188
	4	109681421	H3GA0014196	4	110551402	ASGA0022077	0.0352493	0.869981
	4	109681421	H3GA0014196	4	110586450	M1GA0006435	0.0113523	0.905029
	4	109681421	H3GA0014196	4	110644647	ALGA0028103	2.33138e-05	0.963226
	4	109681421	H3GA0014196	4	110658527	ASGA0022089	6.36201e-08	0.977106
	INRA0019871							0
	5	69976623	INRA0019871	5	68986399	H3GA0016710	0.0142735	0.990224
	5	69976623	INRA0019871	5	68997896	MARC0046592	0.0422982	0.978727
	5	69976623	INRA0019871	5	69024270	ALGA0032662	0.0101535	0.952353
	5	69976623	INRA0019871	5	69044330	ALGA0032664	0.0300923	0.932293
	5	69976623	INRA0019871	5	69071432	H3GA0016723	0.00736359	0.905191
	5	69976623	INRA0019871	5	69092359	H3GA0016731	0.00738068	0.884264
	5	69976623	INRA0019871	5	69130854	MARC0034679	0.463366	0.845769
	5	69976623	INRA0019871	5	69173071	H3GA0016741	0.216941	0.803552
	5	69976623	INRA0019871	5	69216026	H3GA0016762	0.0608596	0.760597
	5	69976623	INRA0019871	5	69258074	ALGA0032685	0.119059	0.718549
	5	69976623	INRA0019871	5	69295292	ALGA0032692	0.388343	0.681331
	5	69976623	INRA0019871	5	69323806	H3GA0016750	0.277431	0.652817
	5	69976623	INRA0019871	5	69346414	ALGA0032696	0.0712133	0.630209
	5	69976623	INRA0019871	5	69367427	ALGA0032701	0.1067	0.609196
	5	69976623	INRA0019871	5	69374789	ASGA0087380	0.222655	0.601834
	5	69976623	INRA0019871	5	69382978	MARC0087379	0.212511	0.593645
	5	69976623	INRA0019871	5	69400164	H3GA0016767	0.118929	0.576459
	5	69976623	INRA0019871	5	69416174	MARC0005359	0.179307	0.560449
	5	69976623	INRA0019871	5	69449751	ASGA0026185	0.347948	0.526872
	5	69976623	INRA0019871	5	69473204	MARC0009689	0.226199	0.503419
	5	69976623	INRA0019871	5	69490121	ASGA0095136	0.607891	0.486502
	5	69976623	INRA0019871	5	69502878	H3GA0016774	0.120838	0.473745
	5	69976623	INRA0019871	5	69544227	ALGA0103785	0.797543	0.432396
	5	69976623	INRA0019871	5	69571454	MARC0016274	0.441479	0.405169
	5	69976623	INRA0019871	5	69601646	ALGA0032715	0.938876	0.374977
	5	69976623	INRA0019871	5	69617196	MARC0077053	0.318498	0.359427
	5	69976623	INRA0019871	5	69638310	ALGA0032718	0.240063	0.338313
	5	69976623	INRA0019871	5	69687700	H3GA0016783	0.57126	0.288923
	5	69976623	INRA0019871	5	69699684	H3GA0016781	0.57126	0.276939
	5	69976623	INRA0019871	5	69737147	ASGA0026197	0.131997	0.239476
	5	69976623	INRA0019871	5	69769057	ALGA0124496	0.436244	0.207566
	5	69976623	INRA0019871	5	69770951	MARC0012051	0.939975	0.205672
	5	69976623	INRA0019871	5	69872903	ALGA0032723	0.325784	0.10372
	5	69976623	INRA0019871	5	69925616	ALGA0032735	0.151618	0.051007
	5	69976623	INRA0019871	5	69961004	ASGA0026210	1	0.015619
	5	69976623	INRA0019871	5	69976623	INRA0019871	1	0
	5	69976623	INRA0019871	5	70014272	ASGA0026198	0.231042	0.037649
	5	69976623	INRA0019871	5	70032357	H3GA0016790	0.990153	0.055734
	5	69976623	INRA0019871	5	70055270	ASGA0026215	0.794722	0.078647
	5	69976623	INRA0019871	5	70121621	ALGA0032748	0.369764	0.144998
	5	69976623	INRA0019871	5	70146755	H3GA0016791	0.0924797	0.170132
	5	69976623	INRA0019871	5	70175272	ALGA0032754	0.301535	0.198649
	5	69976623	INRA0019871	5	70207049	ASGA0091202	0.181259	0.230426
	5	69976623	INRA0019871	5	70222706	M1GA0008007	0.00751405	0.246083
	5	69976623	INRA0019871	5	70225253	M1GA0026456	0.388697	0.24863
	5	69976623	INRA0019871	5	70312651	ALGA0032762	0.182958	0.336028
	5	69976623	INRA0019871	5	70376316	H3GA0016804	0.403541	0.399693
	5	69976623	INRA0019871	5	70380914	ALGA0032765	0.382397	0.404291
	5	69976623	INRA0019871	5	70433387	DRGA0005996	0.440743	0.456764
	5	69976623	INRA0019871	5	70454750	ALGA0032767	0.297778	0.478127
	5	69976623	INRA0019871	5	70474166	ALGA0032768	0.147282	0.497543
	5	69976623	INRA0019871	5	70537774	ALGA0032777	0.128971	0.561151
	5	69976623	INRA0019871	5	70566775	ALGA0032771	0.0891204	0.590152
	5	69976623	INRA0019871	5	70588230	ASGA0026230	0.365801	0.611607
	5	69976623	INRA0019871	5	70616468	DRGA0005998	0.286168	0.639845
	5	69976623	INRA0019871	5	70655633	ASGA0088507	0.112792	0.67901
	H3GA0016790							0
	5	70032357	H3GA0016790	5	69044330	ALGA0032664	0.0304876	0.988027
	5	70032357	H3GA0016790	5	69071432	H3GA0016723	0.00750898	0.960925
	5	70032357	H3GA0016790	5	69092359	H3GA0016731	0.00730418	0.939998
	5	70032357	H3GA0016790	5	69130854	MARC0034679	0.470495	0.901503
	5	70032357	H3GA0016790	5	69173071	H3GA0016741	0.217849	0.859286
	5	70032357	H3GA0016790	5	69216026	H3GA0016762	0.0607711	0.816331
	5	70032357	H3GA0016790	5	69258074	ALGA0032685	0.118136	0.774283
	5	70032357	H3GA0016790	5	69295292	ALGA0032692	0.393765	0.737065
	5	70032357	H3GA0016790	5	69323806	H3GA0016750	0.276384	0.708551
	5	70032357	H3GA0016790	5	69346414	ALGA0032696	0.0713597	0.685943
	5	70032357	H3GA0016790	5	69367427	ALGA0032701	0.104605	0.66493
	5	70032357	H3GA0016790	5	69374789	ASGA0087380	0.219958	0.657568
	5	70032357	H3GA0016790	5	69382978	MARC0087379	0.212277	0.649379
	5	70032357	H3GA0016790	5	69400164	H3GA0016767	0.121065	0.632193
	5	70032357	H3GA0016790	5	69416174	MARC0005359	0.180495	0.616183
	5	70032357	H3GA0016790	5	69449751	ASGA0026185	0.346451	0.582606
	5	70032357	H3GA0016790	5	69473204	MARC0009689	0.221347	0.559153
	5	70032357	H3GA0016790	5	69490121	ASGA0095136	0.603191	0.542236
	5	70032357	H3GA0016790	5	69502878	H3GA0016774	0.116801	0.529479
	5	70032357	H3GA0016790	5	69544227	ALGA0103785	0.789476	0.48813
	5	70032357	H3GA0016790	5	69571454	MARC0016274	0.439598	0.460903
	5	70032357	H3GA0016790	5	69601646	ALGA0032715	0.931135	0.430711
	5	70032357	H3GA0016790	5	69617196	MARC0077053	0.315773	0.415161
	5	70032357	H3GA0016790	5	69638310	ALGA0032718	0.236	0.394047
	5	70032357	H3GA0016790	5	69687700	H3GA0016783	0.567207	0.344657
	5	70032357	H3GA0016790	5	69699684	H3GA0016781	0.567207	0.332673
	5	70032357	H3GA0016790	5	69737147	ASGA0026197	0.130607	0.29521
	5	70032357	H3GA0016790	5	69769057	ALGA0124496	0.430112	0.2633
	5	70032357	H3GA0016790	5	69770951	MARC0012051	0.93222	0.261406
	5	70032357	H3GA0016790	5	69872903	ALGA0032723	0.324261	0.159454
	5	70032357	H3GA0016790	5	69925616	ALGA0032735	0.148648	0.106741
	5	70032357	H3GA0016790	5	69961004	ASGA0026210	0.990153	0.071353
	5	70032357	H3GA0016790	5	69976623	INRA0019871	0.990153	0.055734
	5	70032357	H3GA0016790	5	70014272	ASGA0026198	0.234012	0.018085
	5	70032357	H3GA0016790	5	70032357	H3GA0016790	1	0
	5	70032357	H3GA0016790	5	70055270	ASGA0026215	0.802414	0.022913
	5	70032357	H3GA0016790	5	70121621	ALGA0032748	0.374748	0.089264
	5	70032357	H3GA0016790	5	70146755	H3GA0016791	0.0936545	0.114398
	5	70032357	H3GA0016790	5	70175272	ALGA0032754	0.30713	0.142915
	5	70032357	H3GA0016790	5	70207049	ASGA0091202	0.184706	0.174692
	5	70032357	H3GA0016790	5	70222706	M1GA0008007	0.00768999	0.190349
	5	70032357	H3GA0016790	5	70225253	M1GA0026456	0.39088	0.192896
	5	70032357	H3GA0016790	5	70312651	ALGA0032762	0.184899	0.280294
	5	70032357	H3GA0016790	5	70376316	H3GA0016804	0.405689	0.343959
	5	70032357	H3GA0016790	5	70380914	ALGA0032765	0.384419	0.348557
	5	70032357	H3GA0016790	5	70433387	DRGA0005996	0.44297	0.40103
	5	70032357	H3GA0016790	5	70454750	ALGA0032767	0.297492	0.422393
	5	70032357	H3GA0016790	5	70474166	ALGA0032768	0.147525	0.441809
	5	70032357	H3GA0016790	5	70537774	ALGA0032777	0.131407	0.505417
	5	70032357	H3GA0016790	5	70566775	ALGA0032771	0.0917942	0.534418
	5	70032357	H3GA0016790	5	70588230	ASGA0026230	0.369992	0.555873
	5	70032357	H3GA0016790	5	70616468	DRGA0005998	0.291068	0.584111
	5	70032357	H3GA0016790	5	70655633	ASGA0088507	0.115577	0.623276
	ALGA0035153							0
	6	35040992	ALGA0035153	6	34051000	ASGA0093489	0.0059173	0.989992
	6	35040992	ALGA0035153	6	34147414	DIAS0000188	0.0334785	0.893578
	6	35040992	ALGA0035153	6	34165593	ALGA0104547	0.00818026	0.875399
	6	35040992	ALGA0035153	6	34231529	DIAS0000892	0.00499243	0.809463
	6	35040992	ALGA0035153	6	34239720	ALGA0121509	0.000418963	0.801272
	6	35040992	ALGA0035153	6	34250936	MARC0092223	0.0198646	0.790056
	6	35040992	ALGA0035153	6	34252979	ASGA0084552	0.0318336	0.788013
	6	35040992	ALGA0035153	6	34266864	ALGA0115275	0.00339923	0.774128
	6	35040992	ALGA0035153	6	34280140	MARC0036273	0.00734388	0.760852
	6	35040992	ALGA0035153	6	34312647	ALGA0112203	0.0582148	0.728345
	6	35040992	ALGA0035153	6	34326222	MARC0033875	0.0516021	0.71477
	6	35040992	ALGA0035153	6	34339491	ALGA0118533	0.0192822	0.701501
	6	35040992	ALGA0035153	6	34360538	ASGA0082145	0.0177617	0.680454
	6	35040992	ALGA0035153	6	34370288	MARC0084439	0.0166747	0.670704
	6	35040992	ALGA0035153	6	34452081	ALGA0115218	0.0281205	0.588911
	6	35040992	ALGA0035153	6	34518016	DIAS0004338	0.0681089	0.522976
	6	35040992	ALGA0035153	6	34552093	ALGA0114799	0.253397	0.488899
	6	35040992	ALGA0035153	6	34806030	H3GA0056309	0.0200483	0.234962
	6	35040992	ALGA0035153	6	34869631	M1GA0026834	0.0104015	0.171361
	6	35040992	ALGA0035153	6	34902690	ASGA0028056	0.00580678	0.138302
	6	35040992	ALGA0035153	6	34912009	ALGA0035142	0.0424456	0.128983
	6	35040992	ALGA0035153	6	34924220	INRA0021488	0.0461647	0.116772
	6	35040992	ALGA0035153	6	35004936	ALGA0035159	0.0601143	0.036056
	6	35040992	ALGA0035153	6	35016740	ASGA0028053	0.0135437	0.024252
	6	35040992	ALGA0035153	6	35040992	ALGA0035153	1	0
	6	35040992	ALGA0035153	6	35054000	ASGA0028045	0.00205006	0.013008
	6	35040992	ALGA0035153	6	35075077	H3GA0017829	0.129758	0.034085
	6	35040992	ALGA0035153	6	35166080	MARC0039313	0.0957497	0.125088
	6	35040992	ALGA0035153	6	35194878	M1GA0008473	0.000790879	0.153886
	6	35040992	ALGA0035153	6	35237209	ASGA0028072	0.00659715	0.196217
	6	35040992	ALGA0035153	6	35332792	H3GA0017860	0.00708841	0.2918
	6	35040992	ALGA0035153	6	35358217	MARC0069150	0.00816639	0.317225
	6	35040992	ALGA0035153	6	35382129	ASGA0028085	0.000124802	0.341137
	6	35040992	ALGA0035153	6	35660964	ASGA0088452	0.0818224	0.619972
	6	35040992	ALGA0035153	6	35663910	MARC0089473	9.89988e-06	0.622918
	6	35040992	ALGA0035153	6	35682526	MARC0061074	0.00207169	0.641534
	6	35040992	ALGA0035153	6	35688968	MARC0000415	0.00334463	0.647976
	6	35040992	ALGA0035153	6	35798946	ASGA0102001	0.00150618	0.757954
	6	35040992	ALGA0035153	6	35923673	ASGA0100818	0.00390862	0.882681
	6	35040992	ALGA0035153	6	36029063	ASGA0089312	0.0222971	0.988071
	6	35040992	ALGA0035153	6	36030462	ASGA0093611	0.0110626	0.98947
	ASGA0032123							0
	7	25400951	ASGA0032123	7	24422905	DRGA0007363	0.00227871	0.978046
	7	25400951	ASGA0032123	7	24479351	ALGA0039682	2.34084e-05	0.9216
	7	25400951	ASGA0032123	7	24752958	MARC0046964	0.166047	0.647993
	7	25400951	ASGA0032123	7	24764780	ALGA0039710	0.0204856	0.636171
	7	25400951	ASGA0032123	7	24787811	SIRI0000155	0.00770517	0.61314
	7	25400951	ASGA0032123	7	24804876	H3GA0020483	0.038461	0.596075
	7	25400951	ASGA0032123	7	24829227	DIAS0002153	0.0022704	0.571724
	7	25400951	ASGA0032123	7	24847309	ALGA0039730	0.055113	0.553642
	7	25400951	ASGA0032123	7	24865378	MARC0058875	0.0986329	0.535573
	7	25400951	ASGA0032123	7	24924285	ASGA0032092	0.00826748	0.476666
	7	25400951	ASGA0032123	7	24944510	ASGA0032099	0.0721165	0.456441
	7	25400951	ASGA0032123	7	24986445	ASGA0032106	0.0540817	0.414506
	7	25400951	ASGA0032123	7	25003013	ALGA0039766	0.0699753	0.397938
	7	25400951	ASGA0032123	7	25014857	ALGA0039770	0.031001	0.386094
	7	25400951	ASGA0032123	7	25026323	ALGA0039771	0.240543	0.374628
	7	25400951	ASGA0032123	7	25038025	ASGA0032113	0.00723529	0.362926
	7	25400951	ASGA0032123	7	25049757	H3GA0020505	0.0227986	0.351194
	7	25400951	ASGA0032123	7	25069813	ALGA0039780	0.000116855	0.331138
	7	25400951	ASGA0032123	7	25091206	ALGA0039782	0.0239858	0.309745
	7	25400951	ASGA0032123	7	25124324	DBUN0000378	0.0365149	0.276627
	7	25400951	ASGA0032123	7	25176925	MARC0000730	0.0487793	0.224026
	7	25400951	ASGA0032123	7	25179724	M1GA0009826	0.0194902	0.221227
	7	25400951	ASGA0032123	7	25205405	DIAS0004691	0.0944398	0.195546
	7	25400951	ASGA0032123	7	25231640	ALGA0039786	0.0543022	0.169311
	7	25400951	ASGA0032123	7	25248747	UMB10000110	0.0595261	0.152204
	7	25400951	ASGA0032123	7	25258968	ASGA0032120	0.0640893	0.141983
	7	25400951	ASGA0032123	7	25350432	ASGA0032121	0.0350676	0.050519
	7	25400951	ASGA0032123	7	25384217	INRA0024482	0.0471301	0.016734
	7	25400951	ASGA0032123	7	25400951	ASGA0032123	1	0
	7	25400951	ASGA0032123	7	25420582	CASI0009104	0.0690129	0.019631
	7	25400951	ASGA0032123	7	25442390	MARC0077442	0.0275692	0.041439
	7	25400951	ASGA0032123	7	25489746	ASGA0032135	0.00585304	0.088795
	7	25400951	ASGA0032123	7	25516781	ALGA0039804	0.00351786	0.11583
	7	25400951	ASGA0032123	7	25565917	DRGA0007396	0.113664	0.164966
	7	25400951	ASGA0032123	7	25591627	ALGA0039819	0.170263	0.190676
	7	25400951	ASGA0032123	7	25616873	ALGA0039824	0.00701127	0.215922
	7	25400951	ASGA0032123	7	25665067	DRGA0007400	0.0141582	0.264116
	7	25400951	ASGA0032123	7	25692312	ALGA0039826	0.137109	0.291361
	7	25400951	ASGA0032123	7	25698413	ALGA0039828	0.0270462	0.297462
	7	25400951	ASGA0032123	7	25720375	ALGA0039831	0.151325	0.319424
	7	25400951	ASGA0032123	7	25736612	ALGA0039834	0.00586671	0.335661
	7	25400951	ASGA0032123	7	25809680	DRGA0007404	0.0822731	0.408729
	7	25400951	ASGA0032123	7	25830498	MARC0087333	0.0893965	0.429547
	7	25400951	ASGA0032123	7	25846982	ASGA0032146	0.508091	0.446031
	7	25400951	ASGA0032123	7	25859185	MARC0076544	0.154932	0.458234
	7	25400951	ASGA0032123	7	25872510	ALGA0039842	0.0396911	0.471559
	7	25400951	ASGA0032123	7	25901719	DRGA0007409	0.043804	0.500768
	7	25400951	ASGA0032123	7	25967157	ASGA0032151	0.254978	0.566206
	7	25400951	ASGA0032123	7	25987497	ASGA0032153	0.00394992	0.586546
	7	25400951	ASGA0032123	7	26002978	DRGA0007412	0.0803006	0.602027
	7	25400951	ASGA0032123	7	26015939	DRGA0007413	0.0127625	0.614988
	7	25400951	ASGA0032123	7	26054273	ASGA0032161	0.118315	0.653322
	7	25400951	ASGA0032123	7	26069284	INRA0024524	0.0148294	0.668333
	7	25400951	ASGA0032123	7	26083218	H3GA0020537	0.0135487	0.682267
	7	25400951	ASGA0032123	7	26125115	M1GA0027226	0.0643902	0.724164
	7	25400951	ASGA0032123	7	26149917	DRGA0007416	0.141084	0.748966
	7	25400951	ASGA0032123	7	26184641	ALGA0039852	0.052642	0.78369
	7	25400951	ASGA0032123	7	26206557	DRGA0007421	0.0626611	0.805606
	7	25400951	ASGA0032123	7	26230823	ASGA0032164	0.00252463	0.829872
	7	25400951	ASGA0032123	7	26251689	ALGA0039856	0.0285831	0.850738
	7	25400951	ASGA0032123	7	26313087	MARC0051947	0.0868864	0.912136
	7	25400951	ASGA0032123	7	26331485	ALGA0039858	0.0114676	0.930534
	7	25400951	ASGA0032123	7	26343147	ALGA0039863	0.0222665	0.942196
	7	25400951	ASGA0032123	7	26364306	H3GA0020550	0.0141984	0.963355
	7	25400951	ASGA0032123	7	26394738	H3GA0020554	0.01821	0.993787
	MARC0089051							0
	14	89227581	MARC0089051	14	88236634	ASGA0065051	0.21582	0.990947
	14	89227581	MARC0089051	14	88274514	ALGA0079608	0.00181561	0.953067
	14	89227581	MARC0089051	14	88294704	H3GA0041357	0.0201459	0.932877
	14	89227581	MARC0089051	14	88316650	ASGA0065059	0.380411	0.910931
	14	89227581	MARC0089051	14	88344618	ALGA0079626	0.0656486	0.882963
	14	89227581	MARC0089051	14	88365289	MARC0041334	0.204783	0.862292
	14	89227581	MARC0089051	14	88465573	MARC0009708	0.138875	0.762008
	14	89227581	MARC0089051	14	88477708	INRA0045543	0.210316	0.749873
	14	89227581	MARC0089051	14	88547325	ALGA0120817	0.207813	0.680256
	14	89227581	MARC0089051	14	88551852	MARC0008448	0.209171	0.675729
	14	89227581	MARC0089051	14	88576473	MARC0039134	0.00633088	0.651108
	14	89227581	MARC0089051	14	88580654	MARC0004450	2.7495e-05	0.646927
	14	89227581	MARC0089051	14	88584902	ASGA0065064	0.356689	0.642679
	14	89227581	MARC0089051	14	88605744	ALGA0079636	0.0185337	0.621837
	14	89227581	MARC0089051	14	88626204	H3GA0041369	0.296955	0.601377
	14	89227581	MARC0089051	14	88658615	ALGA0079641	0.138432	0.568966
	14	89227581	MARC0089051	14	88697791	ASGA0065072	0.165904	0.52979
	14	89227581	MARC0089051	14	88732955	H3GA0041378	0.000837952	0.494626
	14	89227581	MARC0089051	14	88768421	ALGA0079660	0.0817425	0.45916
	14	89227581	MARC0089051	14	88818645	DRGA0014234	0.0235449	0.408936
	14	89227581	MARC0089051	14	88879955	ALGA0079682	0.0126279	0.347626
	14	89227581	MARC0089051	14	88890526	ALGA0079696	0.0605687	0.337055
	14	89227581	MARC0089051	14	88909050	ALGA0079687	0.0212584	0.318531
	14	89227581	MARC0089051	14	88924048	ASGA0065097	0.462051	0.303533
	14	89227581	MARC0089051	14	88935620	ASGA0065102	0.382221	0.291961
	14	89227581	MARC0089051	14	88979699	INRA0045567	0.112677	0.247882
	14	89227581	MARC0089051	14	88995928	MARC0010152	0.0608022	0.231653
	14	89227581	MARC0089051	14	89052179	MARC0073691	0.527743	0.175402
	14	89227581	MARC0089051	14	89112702	ALGA0079722	0.416259	0.114879
	14	89227581	MARC0089051	14	89153626	ALGA0079705	0.222406	0.073955
	14	89227581	MARC0089051	14	89185576	ASGA0065116	0.453903	0.042005
	14	89227581	MARC0089051	14	89213590	ALGA0079713	0.013504	0.013991
	14	89227581	MARC0089051	14	89227581	MARC0089051	1	0
	14	89227581	MARC0089051	14	89255703	ALGA0079720	0.378397	0.028122
	14	89227581	MARC0089051	14	89287750	ALGA0079730	0.683756	0.060169
	14	89227581	MARC0089051	14	89309115	H3GA0041418	0.45551	0.081534
	14	89227581	MARC0089051	14	89342604	DRGA0014239	0.875249	0.115023
	14	89227581	MARC0089051	14	89369796	ASGA0065143	0.462321	0.142215
	14	89227581	MARC0089051	14	89398745	ASGA0065148	0.44972	0.171164
	14	89227581	MARC0089051	14	89425687	ASGA0065151	0.818974	0.198106
	14	89227581	MARC0089051	14	89448916	ASGA0065152	0.80557	0.221335
	14	89227581	MARC0089051	14	89491245	MARC0027760	0.334431	0.263664
	14	89227581	MARC0089051	14	89515458	MARC0067013	0.837995	0.287877
	14	89227581	MARC0089051	14	89559487	ALGA0079756	0.00196992	0.331906
	14	89227581	MARC0089051	14	89571427	ALGA0079760	0.00196992	0.343846
	14	89227581	MARC0089051	14	89648421	ALGA0079771	0.349185	0.42084
	14	89227581	MARC0089051	14	89674604	ALGA0079779	0.387655	0.447023
	14	89227581	MARC0089051	14	89677741	ASGA0065169	0.62738	0.45016
	14	89227581	MARC0089051	14	89700455	ALGA0079765	0.143963	0.472874
	14	89227581	MARC0089051	14	89714709	ASGA0065173	0.548094	0.487128
	14	89227581	MARC0089051	14	89752035	MARC0048620	0.102753	0.524454
	14	89227581	MARC0089051	14	89786172	ASGA0065180	0.220321	0.558591
	14	89227581	MARC0089051	14	89827136	DRGA0014250	0.335807	0.599555
	14	89227581	MARC0089051	14	89849290	ASGA0065190	0.513758	0.621709
	14	89227581	MARC0089051	14	89875387	ALGA0079791	0.300139	0.647806
	14	89227581	MARC0089051	14	89888396	ASGA0065194	0.0897098	0.660815
	14	89227581	MARC0089051	14	89903565	ASGA0065197	0.00458263	0.675984
	14	89227581	MARC0089051	14	89926724	H3GA0041458	0.103317	0.699143
	14	89227581	MARC0089051	14	89964889	ASGA0065207	0.251172	0.737308
	14	89227581	MARC0089051	14	90029410	ALGA0079817	0.119072	0.801829
	14	89227581	MARC0089051	14	90058648	ALGA0079821	0.00541901	0.831067
	14	89227581	MARC0089051	14	90085797	MARC0005727	0.081046	0.858216
	14	89227581	MARC0089051	14	90110669	ALGA0079832	0.22026	0.883088
	14	89227581	MARC0089051	14	90127447	ASGA0065224	0.00294645	0.899866
	14	89227581	MARC0089051	14	90149837	ASGA0065226	0.208661	0.922256
	14	89227581	MARC0089051	14	90179892	ASGA0065235	0.0576268	0.952311
	14	89227581	MARC0089051	14	90200693	ASGA0065242	0.241486	0.973112
	14	89227581	MARC0089051	14	90225208	ASGA0065254	0.208364	0.997627
	ALGA0079862							0
	14	90282613	ALGA0079862	14	89287750	ALGA0079730	0.459599	0.994863
	14	90282613	ALGA0079862	14	89309115	H3GA0041418	0.285734	0.973498
	14	90282613	ALGA0079862	14	89342604	DRGA0014239	0.558542	0.940009
	14	90282613	ALGA0079862	14	89369796	ASGA0065143	0.288375	0.912817
	14	90282613	ALGA0079862	14	89398745	ASGA0065148	0.277479	0.883868
	14	90282613	ALGA0079862	14	89425687	ASGA0065151	0.551857	0.856926
	14	90282613	ALGA0079862	14	89448916	ASGA0065152	0.548832	0.833697
	14	90282613	ALGA0079862	14	89491245	MARC0027760	0.230494	0.791368
	14	90282613	ALGA0079862	14	89515458	MARC0067013	0.537449	0.767155
	14	90282613	ALGA0079862	14	89559487	ALGA0079756	0.00477895	0.723126
	14	90282613	ALGA0079862	14	89571427	ALGA0079760	0.00477895	0.711186
	14	90282613	ALGA0079862	14	89648421	ALGA0079771	0.195933	0.634192
	14	90282613	ALGA0079862	14	89674604	ALGA0079779	0.246893	0.608009
	14	90282613	ALGA0079862	14	89677741	ASGA0065169	0.41156	0.604872
	14	90282613	ALGA0079862	14	89700455	ALGA0079765	0.1273	0.582158
	14	90282613	ALGA0079862	14	89714709	ASGA0065173	0.445192	0.567904
	14	90282613	ALGA0079862	14	89752035	MARC0048620	0.0379448	0.530578
	14	90282613	ALGA0079862	14	89786172	ASGA0065180	0.172872	0.496441
	14	90282613	ALGA0079862	14	89827136	DRGA0014250	0.234419	0.455477
	14	90282613	ALGA0079862	14	89849290	ASGA0065190	0.451607	0.433323
	14	90282613	ALGA0079862	14	89875387	ALGA0079791	0.269522	0.407226
	14	90282613	ALGA0079862	14	89888396	ASGA0065194	0.138592	0.394217
	14	90282613	ALGA0079862	14	89903565	ASGA0065197	0.00500372	0.379048
	14	90282613	ALGA0079862	14	89926724	H3GA0041458	0.0598809	0.355889
	14	90282613	ALGA0079862	14	89964889	ASGA0065207	0.366036	0.317724
	14	90282613	ALGA0079862	14	90029410	ALGA0079817	0.131788	0.253203
	14	90282613	ALGA0079862	14	90058648	ALGA0079821	0.0118229	0.223965
	14	90282613	ALGA0079862	14	90085797	MARC0005727	0.104674	0.196816
	14	90282613	ALGA0079862	14	90110669	ALGA0079832	0.344239	0.171944
	14	90282613	ALGA0079862	14	90127447	ASGA0065224	0.00893541	0.155166
	14	90282613	ALGA0079862	14	90149837	ASGA0065226	0.357251	0.132776
	14	90282613	ALGA0079862	14	90179892	ASGA0065235	0.0664312	0.102721
	14	90282613	ALGA0079862	14	90200693	ASGA0065242	0.408502	0.08192
	14	90282613	ALGA0079862	14	90225208	ASGA0065254	0.378902	0.057405
	14	90282613	ALGA0079862	14	90282613	ALGA0079862	1	0
	14	90282613	ALGA0079862	14	90321879	ALGA0079864	0.00676475	0.039266
	14	90282613	ALGA0079862	14	90334561	INRA0045690	0.0213491	0.051948
	14	90282613	ALGA0079862	14	90372482	DRGA0014260	0.377527	0.089869
	14	90282613	ALGA0079862	14	90389658	ALGA0079866	0.207724	0.107045
	14	90282613	ALGA0079862	14	90407623	DRGA0014262	0.377527	0.12501
	14	90282613	ALGA0079862	14	90466685	DIAS0000927	0.378902	0.184072
	14	90282613	ALGA0079862	14	90483103	DRGA0014264	0.377095	0.20049
	14	90282613	ALGA0079862	14	90505378	ASGA0065273	0.412275	0.222765
	14	90282613	ALGA0079862	14	90533084	DIAS0004754	0.377527	0.250471
	14	90282613	ALGA0079862	14	90568740	ALGA0079878	0.579708	0.286127
	14	90282613	ALGA0079862	14	90637227	DIAS0004201	0.32475	0.354614
	14	90282613	ALGA0079862	14	90684250	ASGA0065280	0.425106	0.401637
	14	90282613	ALGA0079862	14	90749649	DRGA0014266	0.232577	0.467036
	14	90282613	ALGA0079862	14	90778359	ALGA0079886	0.318117	0.495746
	14	90282613	ALGA0079862	14	90804523	H3GA0041497	0.327534	0.52191
	14	90282613	ALGA0079862	14	90844155	ASGA0065285	0.390725	0.561542
	14	90282613	ALGA0079862	14	90856487	ALGA0079889	0.0489803	0.573874
	14	90282613	ALGA0079862	14	90871944	DIAS0000039	0.0582835	0.589331
	14	90282613	ALGA0079862	14	90878501	H3GA0041501	0.579535	0.595888
	14	90282613	ALGA0079862	14	90898536	H3GA0041502	0.711954	0.615923
	14	90282613	ALGA0079862	14	90898569	H3GA0041500	0.711954	0.615956
	14	90282613	ALGA0079862	14	90948281	SIRI0001431	0.0873022	0.665668
	14	90282613	ALGA0079862	14	91057395	ASGA0065288	0.364676	0.774782
	14	90282613	ALGA0079862	14	91126077	MARC0059678	0.215182	0.843464
	14	90282613	ALGA0079862	14	91168770	ALGA0079891	0.198895	0.886157
	14	90282613	ALGA0079862	14	91196737	ALGA0079898	0.152669	0.914124
	14	90282613	ALGA0079862	14	91214729	ALGA0079905	0.528623	0.932116
	14	90282613	ALGA0079862	14	91236190	DRGA0014270	0.355782	0.953577
	14	90282613	ALGA0079862	14	91252972	MARC0075083	0.0230746	0.970359
	14	90282613	ALGA0079862	14	91258897	ASGA0065309	0.481918	0.976284
	ALGA0085350							0
	15	49434699	ALGA0085350	15	48477296	INRA0061651	0.0139085	0.957403
	15	49434699	ALGA0085350	15	48554409	ASGA0083265	0.0114586	0.88029
	15	49434699	ALGA0085350	15	48555315	MARC0095127	0.000236804	0.879384
	15	49434699	ALGA0085350	15	48669921	MARC0093383	0.0149425	0.764778
	15	49434699	ALGA0085350	15	48701287	ALGA0106762	0.00595588	0.733412
	15	49434699	ALGA0085350	15	48704394	ALGA0122469	0.0301188	0.730305
	15	49434699	ALGA0085350	15	48724691	ALGA0085315	0.0502994	0.710008
	15	49434699	ALGA0085350	15	48760426	ALGA0085313	0.0175543	0.674273
	15	49434699	ALGA0085350	15	48779875	H3GA0044342	0.0646051	0.654824
	15	49434699	ALGA0085350	15	48835987	ALGA0085309	0.077067	0.598712
	15	49434699	ALGA0085350	15	48961475	ASGA0102258	0.316692	0.473224
	15	49434699	ALGA0085350	15	48974054	MARC0005882	0.317462	0.460645
	15	49434699	ALGA0085350	15	49047038	ASGA0069588	0.000214071	0.387661
	15	49434699	ALGA0085350	15	49061798	M1GA0020296	0.00838496	0.372901
	15	49434699	ALGA0085350	15	49073401	ALGA0085331	0.000576745	0.361298
	15	49434699	ALGA0085350	15	49104955	CASI0009882	0.00652172	0.329744
	15	49434699	ALGA0085350	15	49131706	MARC0076820	0.00910471	0.302993
	15	49434699	ALGA0085350	15	49173079	H3GA0044353	0.00234048	0.26162
	15	49434699	ALGA0085350	15	49265626	H3GA0044354	0.19832	0.169073
	15	49434699	ALGA0085350	15	49305909	MARC0022000	0.0292173	0.12879
	15	49434699	ALGA0085350	15	49362029	ALGA0085344	0.0791055	0.07267
	15	49434699	ALGA0085350	15	49434699	ALGA0085350	1	0
	15	49434699	ALGA0085350	15	49670319	ALGA0085351	0.0135737	0.23562
	15	49434699	ALGA0085350	15	49809342	INRA0049336	0.0147346	0.374643
	15	49434699	ALGA0085350	15	50085757	MARC0012230	0.00946732	0.651058
	15	49434699	ALGA0085350	15	50150886	ALGA0085353	0.160539	0.716187
	15	49434699	ALGA0085350	15	50181918	ASGA0069603	0.0128336	0.747219
	15	49434699	ALGA0085350	15	50194411	ALGA0085358	0.00662366	0.759712
	15	49434699	ALGA0085350	15	50222823	ALGA0085362	0.088898	0.788124
	15	49434699	ALGA0085350	15	50261386	MARC0042054	0.0823647	0.826687
	15	49434699	ALGA0085350	15	50282129	MARC0030249	0.0968885	0.84743
	15	49434699	ALGA0085350	15	50332837	ALGA0085375	0.147426	0.898138
	15	49434699	ALGA0085350	15	50355005	INRA0049351	0.0220106	0.920306
	15	49434699	ALGA0085350	15	50376698	MARC0028639	0.0639964	0.941999
	15	49434699	ALGA0085350	15	50395959	H3GA0044364	0.434457	0.96126
	15	49434699	ALGA0085350	15	50408038	H3GA0044365	0.17791	0.973339
	ALGA0086944							0
	15	117536030	ALGA0086944	15	116718647	ALGA0114785	0.00102355	0.817383
	15	117536030	ALGA0086944	15	116779658	MARC0109222	0.0104901	0.756372
	15	117536030	ALGA0086944	15	116787417	ASGA0100540	0.00887392	0.748613
	15	117536030	ALGA0086944	15	116823946	ALGA0086910	0.0101193	0.712084
	15	117536030	ALGA0086944	15	116841510	ALGA0086908	0.012452	0.69452
	15	117536030	ALGA0086944	15	116886110	MARC0099288	0.00815664	0.64992
	15	117536030	ALGA0086944	15	116886560	MARC0105925	0.00370309	0.64947
	15	117536030	ALGA0086944	15	116898224	MARC0031645	0.0107487	0.637806
	15	117536030	ALGA0086944	15	116910010	ASGA0070454	0.00124113	0.62602
	15	117536030	ALGA0086944	15	116944035	INRA0050142	0.00469182	0.591995
	15	117536030	ALGA0086944	15	116961821	ALGA0086920	0.0113413	0.574209
	15	117536030	ALGA0086944	15	116985429	ALGA0086913	0.00568073	0.550601
	15	117536030	ALGA0086944	15	117007360	ALGA0086921	0.0176298	0.52867
	15	117536030	ALGA0086944	15	117052272	ALGA0086922	0.00589081	0.483758
	15	117536030	ALGA0086944	15	117064755	INRA0050143	0.000798189	0.471275
	15	117536030	ALGA0086944	15	117102712	ALGA0103750	0.00583221	0.433318
	15	117536030	ALGA0086944	15	117184961	ALGA0086930	0.00360278	0.351069
	15	117536030	ALGA0086944	15	117196535	ALGA0086932	0.0028289	0.339495
	15	117536030	ALGA0086944	15	117255752	SIRI0000162	0.00593048	0.280278
	15	117536030	ALGA0086944	15	117256051	SIRI0000158	0.00163959	0.279979
	15	117536030	ALGA0086944	15	117321811	ALGA0086937	0.0028366	0.214219
	15	117536030	ALGA0086944	15	117364523	MARC0115077	0.0074672	0.171507
	15	117536030	ALGA0086944	15	117383725	ASGA0092525	5.19158e-05	0.152305
	15	117536030	ALGA0086944	15	117399035	MARC0036000	0.00262151	0.136995
	15	117536030	ALGA0086944	15	117450632	CASI0006663	0.00480372	0.085398
	15	117536030	ALGA0086944	15	117490879	ALGA0086940	0.0108996	0.045151
	15	117536030	ALGA0086944	15	117511176	MARC0044987	5.47164e-05	0.024854
	15	117536030	ALGA0086944	15	117536030	ALGA0086944	1	0
	15	117536030	ALGA0086944	15	117564592	DRGA0015493	0.00355754	0.028562
	15	117536030	ALGA0086944	15	117610396	MARC0012403	0.000205229	0.074366
	15	117536030	ALGA0086944	15	117629367	ASGA0070468	0.00110169	0.093337
	15	117536030	ALGA0086944	15	117653875	MARC0062252	0.00185193	0.117845
	15	117536030	ALGA0086944	15	117674402	DIAS0000510	0.000821644	0.138372
	15	117536030	ALGA0086944	15	117704242	ASGA0070474	0.00184002	0.168212
	15	117536030	ALGA0086944	15	117734612	MARC0010771	0.0061565	0.198582
	15	117536030	ALGA0086944	15	117815505	ASGA0070480	0.00802778	0.279475
	15	117536030	ALGA0086944	15	117844034	M1GA0020415	0.0180964	0.308004
	15	117536030	ALGA0086944	15	117912383	MARC0074976	0.0110558	0.376353
	15	117536030	ALGA0086944	15	117951521	ALGA0086959	0.0120181	0.415491
	15	117536030	ALGA0086944	15	117977262	ALGA0086958	0.00892711	0.441232
	15	117536030	ALGA0086944	15	118020177	ALGA0086957	0.00370248	0.484147
	15	117536030	ALGA0086944	15	118059706	ALGA0086956	0.0119898	0.523676
	15	117536030	ALGA0086944	15	118145792	ASGA0070477	0.0328786	0.609762
	15	117536030	ALGA0086944	15	118197022	ASGA0092785	0.000722589	0.660992
	15	117536030	ALGA0086944	15	118207967	ASGA0088133	0.00256634	0.671937
	15	117536030	ALGA0086944	15	118222068	ALGA0121084	0.000569529	0.686038
	15	117536030	ALGA0086944	15	118225862	ALGA0108970	0.00109707	0.689832
	15	117536030	ALGA0086944	15	118226011	ALGA0108969	0.00561925	0.689981
	15	117536030	ALGA0086944	15	118277522	ALGA0101303	0.0017161	0.741492
	15	117536030	ALGA0086944	15	118280754	ALGA0106814	0.012197	0.744724
	15	117536030	ALGA0086944	15	118330131	MARC0006012	0.0145545	0.794101
	15	117536030	ALGA0086944	15	118374293	ALGA0086983	0.0175463	0.838263
	15	117536030	ALGA0086944	15	118387715	ASGA0070504	0.0175837	0.851685
	15	117536030	ALGA0086944	15	118399751	ALGA0086981	0.0117053	0.863721
	15	117536030	ALGA0086944	15	118430591	H3GA0044912	0.0122304	0.894561
	15	117536030	ALGA0086944	15	118443565	ASGA0070502	0.0132408	0.907535
	15	117536030	ALGA0086944	15	118494150	H3GA0044906	0.0196365	0.95812
	15	117536030	ALGA0086944	15	118507143	ASGA0070490	0.00911905	0.971113
	15	117536030	ALGA0086944	15	118519594	ALGA0086971	0.0167021	0.983564
	ALGA0086944							0
	17	17413225	ALGA0093511	17	16422085	ASGA0075556	0.0609002	0.99114
	17	17413225	ALGA0093511	17	16461796	INRA0052828	0.012693	0.951429
	17	17413225	ALGA0093511	17	16581952	ASGA0101569	0.101928	0.831273
	17	17413225	ALGA0093511	17	16583826	ALGA0114592	0.0790077	0.829399
	17	17413225	ALGA0093511	17	16616927	MARC0096518	0.0347849	0.796298
	17	17413225	ALGA0093511	17	16634316	MARC0028591	0.0192352	0.778909
	17	17413225	ALGA0093511	17	16661414	ALGA0114069	0.000596511	0.751811
	17	17413225	ALGA0093511	17	16828569	ALGA0105626	0.000546473	0.584656
	17	17413225	ALGA0093511	17	16895002	H3GA0047972	0.0891469	0.518223
	17	17413225	ALGA0093511	17	16919581	ALGA0093478	0.100127	0.493644
	17	17413225	ALGA0093511	17	16940859	ALGA0093481	0.147879	0.472366
	17	17413225	ALGA0093511	17	16966248	ALGA0093482	0.0361874	0.446977
	17	17413225	ALGA0093511	17	17075321	ALGA0093484	0.156196	0.337904
	17	17413225	ALGA0093511	17	17135866	H3GA0047974	0.00905353	0.277359
	17	17413225	ALGA0093511	17	17160544	DRGA0016595	0.133758	0.252681
	17	17413225	ALGA0093511	17	17194880	ALGA0093494	0.148149	0.218345
	17	17413225	ALGA0093511	17	17215846	DRGA0016597	0.0153408	0.197379
	17	17413225	ALGA0093511	17	17239147	MARC0052517	0.108124	0.174078
	17	17413225	ALGA0093511	17	17258153	DRGA0016598	0.1978	0.155072
	17	17413225	ALGA0093511	17	17293783	ASGA0075578	0.0746039	0.119442
	17	17413225	ALGA0093511	17	17318080	ASGA0075579	0.122694	0.095145
	17	17413225	ALGA0093511	17	17353276	ALGA0093516	0.62807	0.059949
	17	17413225	ALGA0093511	17	17368113	ALGA0093506	0.00043372	0.045112
	17	17413225	ALGA0093511	17	17397442	DRGA0016599	0.406613	0.015783
	17	17413225	ALGA0093511	17	17413225	ALGA0093511	1	0
	17	17413225	ALGA0093511	17	17431968	ALGA0093522	0.817167	0.018743
	17	17413225	ALGA0093511	17	17466118	ALGA0093528	0.112758	0.052893
	17	17413225	ALGA0093511	17	17486825	MARC0056617	0.226534	0.0736
	17	17413225	ALGA0093511	17	17503748	CASI0009552	0.000763433	0.090523
	17	17413225	ALGA0093511	17	17516839	ALGA0093531	0.000320369	0.103614
	17	17413225	ALGA0093511	17	17528436	INRA0052878	0.0436809	0.115211
	17	17413225	ALGA0093511	17	17548002	ASGA0075586	0.191097	0.134777
	17	17413225	ALGA0093511	17	17580572	ALGA0093536	0.170249	0.167347
	17	17413225	ALGA0093511	17	17617023	ALGA0093539	0.169248	0.203798
	17	17413225	ALGA0093511	17	17638186	ALGA0093543	0.169248	0.224961
	17	17413225	ALGA0093511	17	17667594	MARC0027977	3.20685e-08	0.254369
	17	17413225	ALGA0093511	17	17680444	H3GA0047989	0.130385	0.267219
	17	17413225	ALGA0093511	17	17709022	ALGA0093550	0.102705	0.295797
	17	17413225	ALGA0093511	17	17740562	INRA0052888	0.110686	0.327337
	17	17413225	ALGA0093511	17	17755511	ASGA0075596	0.0039918	0.342286
	17	17413225	ALGA0093511	17	17774061	H3GA0047994	1.06286e-06	0.360836
	17	17413225	ALGA0093511	17	17801643	ALGA0093561	0.0299039	0.388418
	17	17413225	ALGA0093511	17	17867190	ALGA0093563	0.115878	0.453965
	17	17413225	ALGA0093511	17	17910278	INRA0052898	0.0726884	0.497053
	17	17413225	ALGA0093511	17	17937033	ASGA0075611	0.0142643	0.523808
	17	17413225	ALGA0093511	17	17954922	INRA0052906	0.07332	0.541697
	17	17413225	ALGA0093511	17	18039052	ALGA0093570	0.0641473	0.625827
	17	17413225	ALGA0093511	17	18070486	DRGA0016604	0.0469262	0.657261
	17	17413225	ALGA0093511	17	18117254	ASGA0075615	0.0527765	0.704029
	17	17413225	ALGA0093511	17	18138574	H3GA0048002	0.0923813	0.725349
	17	17413225	ALGA0093511	17	18218634	ALGA0093585	0.192087	0.805409
	17	17413225	ALGA0093511	17	18259778	M1GA0021675	0.0208782	0.846553
	17	17413225	ALGA0093511	17	18319097	DBMA0000205	0.0575686	0.905872
	17	17413225	ALGA0093511	17	18341898	ALGA0093602	0.0214742	0.928673
	17	17413225	ALGA0093511	17	18359711	ALGA0093603	0.188867	0.946486
	17	17413225	ALGA0093511	17	18389848	H3GA0048016	0.0545221	0.976623
	Fetal_T3 top SNPs with surrounding LD (r2) estimates							0
	ALGA0009315							0
	1	252973691	ALGA0009315	1	252004313	ALGA0009230	0.00827275	0.969378
	1	252973691	ALGA0009315	1	252028141	ALGA0009235	0.0139822	0.94555
	1	252973691	ALGA0009315	1	252048165	ALGA0009238	0.00865986	0.925526
	1	252973691	ALGA0009315	1	252065641	ALGA0009241	0.00766896	0.90805
	1	252973691	ALGA0009315	1	252080736	ASGA0006726	0.00197929	0.892955
	1	252973691	ALGA0009315	1	252150964	H3GA0004278	0.0137143	0.822727
	1	252973691	ALGA0009315	1	252166930	MARC0021903	0.00642662	0.806761
	1	252973691	ALGA0009315	1	252179117	ASGA0006736	0.189893	0.794574
	1	252973691	ALGA0009315	1	252203530	ALGA0009256	0.00235023	0.770161
	1	252973691	ALGA0009315	1	252244855	MARC0002660	0.0148994	0.728836
	1	252973691	ALGA0009315	1	252268019	ALGA0009266	0.00180826	0.705672
	1	252973691	ALGA0009315	1	252281890	DRGA0002339	0.0613944	0.691801
	1	252973691	ALGA0009315	1	252300956	DRGA0002342	0.0108505	0.672735
	1	252973691	ALGA0009315	1	252330478	MARC0025949	0.0632677	0.643213
	1	252973691	ALGA0009315	1	252436518	MARC0086126	0.0307973	0.537173
	1	252973691	ALGA0009315	1	252522886	MARC0033996	0.00577183	0.450805
	1	252973691	ALGA0009315	1	252547401	ASGA0006749	0.0219985	0.42629
	1	252973691	ALGA0009315	1	252562078	M1GA0001416	0.00727577	0.411613
	1	252973691	ALGA0009315	1	252616877	DRGA0002349	0.000310874	0.356814
	1	252973691	ALGA0009315	1	252640068	ALGA0009278	0.0141338	0.333623
	1	252973691	ALGA0009315	1	252745080	H3GA0004287	0.00546224	0.228611
	1	252973691	ALGA0009315	1	252771765	MARC0006011	1.66462e-05	0.201926
	1	252973691	ALGA0009315	1	252785027	H3GA0004291	0.00952956	0.188664
	1	252973691	ALGA0009315	1	252808533	H3GA0004293	0.000963495	0.165158
	1	252973691	ALGA0009315	1	252824017	ALGA0009295	0.042987	0.149674
	1	252973691	ALGA0009315	1	252859426	H3GA0004299	0.00672419	0.114265
	1	252973691	ALGA0009315	1	252882019	H3GA0004300	0.00491949	0.091672
	1	252973691	ALGA0009315	1	252896372	ALGA0009308	0.10278	0.077319
	1	252973691	ALGA0009315	1	252918477	MARC0028506	0.0556149	0.055214
	1	252973691	ALGA0009315	1	252942766	INRA0007125	0.00582238	0.030925
	1	252973691	ALGA0009315	1	252966947	ASGA0095092	0.0270458	0.006744
	1	252973691	ALGA0009315	1	252973691	ALGA0009315	1	0
	1	252973691	ALGA0009315	1	252995827	ALGA0009321	0.0180575	0.022136
	1	252973691	ALGA0009315	1	253022452	ASGA0006788	0.922392	0.048761
	1	252973691	ALGA0009315	1	253047118	ALGA0009324	0.484648	0.073427
	1	252973691	ALGA0009315	1	253078742	ASGA0006789	0.893932	0.105051
	1	252973691	ALGA0009315	1	253094280	ASGA0006790	0.103997	0.120589
	1	252973691	ALGA0009315	1	253112371	ALGA0009329	0.44309	0.13868
	1	252973691	ALGA0009315	1	253149405	ALGA0009332	0.501774	0.175714
	1	252973691	ALGA0009315	1	253174399	H3GA0004313	0.249018	0.200708
	1	252973691	ALGA0009315	1	253262770	MARC0042605	0.267267	0.289079
	1	252973691	ALGA0009315	1	253304590	H3GA0004318	0.306669	0.330899
	1	252973691	ALGA0009315	1	253319545	ALGA0009345	0.0607784	0.345854
	1	252973691	ALGA0009315	1	253354473	ASGA0006796	0.286263	0.380782
	1	252973691	ALGA0009315	1	253385279	ALGA0009355	0.0557346	0.411588
	1	252973691	ALGA0009315	1	253399341	ASGA0006803	0.0535923	0.42565
	1	252973691	ALGA0009315	1	253429322	ASGA0006805	0.0167672	0.455631
	1	252973691	ALGA0009315	1	253483259	DIAS0000771	0.211352	0.509568
	1	252973691	ALGA0009315	1	253502746	ASGA0006814	0.211917	0.529055
	1	252973691	ALGA0009315	1	253512488	ASGA0006815	0.207118	0.538797
	1	252973691	ALGA0009315	1	253554538	H3GA0004335	0.100992	0.580847
	1	252973691	ALGA0009315	1	253577147	M1GA0001437	0.0140308	0.603456
	1	252973691	ALGA0009315	1	253590674	ALGA0009384	0.201833	0.616983
	1	252973691	ALGA0009315	1	253756741	ASGA0006863	0.166322	0.78305
	1	252973691	ALGA0009315	1	253793540	ALGA0009417	0.0596088	0.819849
	1	252973691	ALGA0009315	1	253822166	ALGA0009424	0.143752	0.848475
	1	252973691	ALGA0009315	1	253911673	ASGA0095326	0.142076	0.937982
	1	252973691	ALGA0009315	1	253922492	ASGA0083909	0.113601	0.948801
	1	252973691	ALGA0009315	1	253959579	MARC0065533	0.0150248	0.985888
	ALGA0009329							0
	1	253112371	ALGA0009329	1	252150964	H3GA0004278	0.0749321	0.961407
	1	253112371	ALGA0009329	1	252166930	MARC0021903	0.0542199	0.945441
	1	253112371	ALGA0009329	1	252179117	ASGA0006736	0.217382	0.933254
	1	253112371	ALGA0009329	1	252203530	ALGA0009256	0.0176573	0.908841
	1	253112371	ALGA0009329	1	252244855	MARC0002660	0.00169191	0.867516
	1	253112371	ALGA0009329	1	252268019	ALGA0009266	0.0024483	0.844352
	1	253112371	ALGA0009329	1	252281890	DRGA0002339	0.0261403	0.830481
	1	253112371	ALGA0009329	1	252300956	DRGA0002342	0.000292204	0.811415
	1	253112371	ALGA0009329	1	252330478	MARC0025949	0.0272395	0.781893
	1	253112371	ALGA0009329	1	252436518	MARC0086126	0.0216185	0.675853
	1	253112371	ALGA0009329	1	252522886	MARC0033996	0.0213714	0.589485
	1	253112371	ALGA0009329	1	252547401	ASGA0006749	0.0977947	0.56497
	1	253112371	ALGA0009329	1	252562078	M1GA0001416	0.0930542	0.550293
	1	253112371	ALGA0009329	1	252616877	DRGA0002349	0.00977476	0.495494
	1	253112371	ALGA0009329	1	252640068	ALGA0009278	0.00395264	0.472303
	1	253112371	ALGA0009329	1	252745080	H3GA0004287	0.0543174	0.367291
	1	253112371	ALGA0009329	1	252771765	MARC0006011	0.00428774	0.340606
	1	253112371	ALGA0009329	1	252785027	H3GA0004291	0.000370255	0.327344
	1	253112371	ALGA0009329	1	252808533	H3GA0004293	0.00590128	0.303838
	1	253112371	ALGA0009329	1	252824017	ALGA0009295	0.0228688	0.288354
	1	253112371	ALGA0009329	1	252859426	H3GA0004299	0.0256962	0.252945
	1	253112371	ALGA0009329	1	252882019	H3GA0004300	0.000111071	0.230352
	1	253112371	ALGA0009329	1	252896372	ALGA0009308	0.0562323	0.215999
	1	253112371	ALGA0009329	1	252918477	MARC0028506	0.169899	0.193894
	1	253112371	ALGA0009329	1	252942766	INRA0007125	0.012654	0.169605
	1	253112371	ALGA0009329	1	252966947	ASGA0095092	0.0173565	0.145424
	1	253112371	ALGA0009329	1	252973691	ALGA0009315	0.44309	0.13868
	1	253112371	ALGA0009329	1	252995827	ALGA0009321	0.0961949	0.116544
	1	253112371	ALGA0009329	1	253022452	ASGA0006788	0.504822	0.089919
	1	253112371	ALGA0009329	1	253047118	ALGA0009324	0.788953	0.065253
	1	253112371	ALGA0009329	1	253078742	ASGA0006789	0.439722	0.033629
	1	253112371	ALGA0009329	1	253094280	ASGA0006790	0.0174655	0.018091
	1	253112371	ALGA0009329	1	253112371	ALGA0009329	1	0
	1	253112371	ALGA0009329	1	253149405	ALGA0009332	0.873462	0.037034
	1	253112371	ALGA0009329	1	253174399	H3GA0004313	0.545368	0.062028
	1	253112371	ALGA0009329	1	253262770	MARC0042605	0.561164	0.150399
	1	253112371	ALGA0009329	1	253304590	H3GA0004318	0.207317	0.192219
	1	253112371	ALGA0009329	1	253319545	ALGA0009345	0.058316	0.207174
	1	253112371	ALGA0009329	1	253354473	ASGA0006796	0.485795	0.242102
	1	253112371	ALGA0009329	1	253385279	ALGA0009355	0.0199715	0.272908
	1	253112371	ALGA0009329	1	253399341	ASGA0006803	0.0447401	0.28697
	1	253112371	ALGA0009329	1	253429322	ASGA0006805	0.0708129	0.316951
	1	253112371	ALGA0009329	1	253483259	DIAS0000771	0.415649	0.370888
	1	253112371	ALGA0009329	1	253502746	ASGA0006814	0.42037	0.390375
	1	253112371	ALGA0009329	1	253512488	ASGA0006815	0.408838	0.400117
	1	253112371	ALGA0009329	1	253554538	H3GA0004335	0.401047	0.442167
	1	253112371	ALGA0009329	1	253577147	M1GA0001437	0.0803027	0.464776
	1	253112371	ALGA0009329	1	253590674	ALGA0009384	0.373159	0.478303
	1	253112371	ALGA0009329	1	253756741	ASGA0006863	0.339831	0.64437
	1	253112371	ALGA0009329	1	253793540	ALGA0009417	0.000226184	0.681169
	1	253112371	ALGA0009329	1	253822166	ALGA0009424	0.306281	0.709795
	1	253112371	ALGA0009329	1	253911673	ASGA0095326	0.219461	0.799302
	1	253112371	ALGA0009329	1	253922492	ASGA0083909	0.0690736	0.810121
	1	253112371	ALGA0009329	1	253959579	MARC0065533	0.00374524	0.847208
	1	253112371	ALGA0009329	1	253981316	ASGA0104727	0.199964	0.868945
	ALGA0026269							0
	4	112497789	ALGA0026269	4	111583335	DRGA0005101	0.0291284	0.914454
	4	112497789	ALGA0026269	4	111664493	ASGA0022188	0.0036725	0.833296
	4	112497789	ALGA0026269	4	111676452	ALGA0028220	0.0306322	0.821337
	4	112497789	ALGA0026269	4	111727491	ASGA0092488	0.0175156	0.770298
	4	112497789	ALGA0026269	4	111759415	MARC0077153	0.00415347	0.738374
	4	112497789	ALGA0026269	4	111781299	ALGA0115452	0.0128425	0.71649
	4	112497789	ALGA0026269	4	111795199	ALGA0028239	0.00751949	0.70259
	4	112497789	ALGA0026269	4	111821325	ASGA0022210	0.0156023	0.676464
	4	112497789	ALGA0026269	4	111847894	ASGA0022222	0.0484988	0.649895
	4	112497789	ALGA0026269	4	111879798	DRGA0005107	2.25682e-05	0.617991
	4	112497789	ALGA0026269	4	111985089	INRA0016754	0.0150725	0.5127
	4	112497789	ALGA0026269	4	112004496	MARC0060587	0.201371	0.493293
	4	112497789	ALGA0026269	4	112043472	MARC0047928	0.0243278	0.454317
	4	112497789	ALGA0026269	4	112067701	M1GA0006478	0.0753082	0.430088
	4	112497789	ALGA0026269	4	112133594	ALGA0028270	0.325193	0.364195
	4	112497789	ALGA0026269	4	112208693	ASGA0022254	0.415351	0.289096
	4	112497789	ALGA0026269	4	112224079	ASGA0022260	0.552104	0.27371
	4	112497789	ALGA0026269	4	112234890	DRGA0005114	0.681709	0.262899
	4	112497789	ALGA0026269	4	112275502	ALGA0028288	0.438606	0.222287
	4	112497789	ALGA0026269	4	112291783	MARC0034997	0.471852	0.206006
	4	112497789	ALGA0026269	4	112315026	INRA0016801	0.264374	0.182763
	4	112497789	ALGA0026269	4	112364668	ALGA0028293	0.832724	0.133121
	4	112497789	ALGA0026269	4	112386275	ALGA0028295	1	0.111514
	4	112497789	ALGA0026269	4	112416213	MARC0081632	1	0.081576
	4	112497789	ALGA0026269	4	112437066	DRGA0005119	0.228629	0.060723
	4	112497789	ALGA0026269	4	112469651	H3GA0014295	0.0235115	0.028138
	4	112497789	ALGA0026269	4	112497789	ALGA0028303	1	0
	4	112497789	ALGA0026269	4	112515667	ASGA0022289	0.613935	0.017878
	4	112497789	ALGA0026269	4	112534903	H3GA0014300	0.720609	0.037114
	4	112497789	ALGA0026269	4	112559393	MARC0088989	0.142751	0.061604
	4	112497789	ALGA0026269	4	112603631	H3GA0056023	0.343164	0.105842
	4	112497789	ALGA0026269	4	112635430	ASGA0022296	0.93551	0.137641
	4	112497789	ALGA0026269	4	112667121	ASGA0022298	0.353318	0.169332
	4	112497789	ALGA0026269	4	112686245	DRGA0005123	0.164739	0.188456
	4	112497789	ALGA0026269	4	112708191	DRGA0005125	0.892738	0.210402
	4	112497789	ALGA0026269	4	112725268	H3GA0014303	0.524951	0.227479
	4	112497789	ALGA0026269	4	112767290	ASGA0022307	0.62484	0.269501
	4	112497789	ALGA0026269	4	112789632	ASGA0022308	0.737049	0.291843
	4	112497789	ALGA0026269	4	112807256	ASGA0022314	0.514029	0.309467
	4	112497789	ALGA0026269	4	112829249	DRGA0005129	0.255396	0.33146
	4	112497789	ALGA0026269	4	112850117	H3GA0014305	0.347412	0.352328
	4	112497789	ALGA0026269	4	112875311	ALGA0028340	0.550798	0.377522
	4	112497789	ALGA0026269	4	112946687	ASGA0022326	0.413398	0.448898
	4	112497789	ALGA0026269	4	113024620	ALGA0028362	0.416157	0.526831
	4	112497789	ALGA0026269	4	113052359	DRGA0005145	0.365618	0.55457
	4	112497789	ALGA0026269	4	113071236	ASGA0087092	0.432049	0.573447
	4	112497789	ALGA0026269	4	113081040	ALGA0102630	0.205123	0.583251
	4	112497789	ALGA0026269	4	113140062	ALGA0028372	0.321668	0.642273
	4	112497789	ALGA0026269	4	113182166	MARC0029418	0.00288524	0.684377
	4	112497789	ALGA0026269	4	113204046	H3GA0014307	0.0775122	0.706257
	4	112497789	ALGA0026269	4	113216137	ALGA0028381	0.315901	0.718348
	4	112497789	ALGA0026269	4	113277535	INRA0016870	0.000487101	0.779746
	4	112497789	ALGA0026269	4	113354891	DRGA0005151	0.002546	0.857102
	4	112497789	ALGA0026269	4	113376048	DRGA0005153	0.118375	0.878259
	4	112497789	ALGA0026269	4	113406927	DRGA0005155	0.106284	0.909138
	4	112497789	ALGA0026269	4	113489135	ALGA0123355	0.00666013	0.991346
	ALGA0028303							0
	4	113519433	ALGA0028303	4	112534903	H3GA0014300	0.099654	0.98453
	4	113519433	ALGA0028303	4	112559393	MARC0088989	0.0650074	0.96004
	4	113519433	ALGA0028303	4	112603631	H3GA0056023	0.0507434	0.915802
	4	113519433	ALGA0028303	4	112635430	ASGA0022296	0.12216	0.884003
	4	113519433	ALGA0028303	4	112667121	ASGA0022298	0.0971235	0.852312
	4	113519433	ALGA0028303	4	112686245	DRGA0005123	0.0647127	0.833188
	4	113519433	ALGA0028303	4	112708191	DRGA0005125	0.13532	0.811242
	4	113519433	ALGA0028303	4	112725268	H3GA0014303	0.071723	0.794165
	4	113519433	ALGA0028303	4	112767290	ASGA0022307	0.264024	0.752143
	4	113519433	ALGA0028303	4	112789632	ASGA0022308	0.203441	0.729801
	4	113519433	ALGA0028303	4	112807256	ASGA0022314	0.0933167	0.712177
	4	113519433	ALGA0028303	4	112829249	DRGA0005129	0.0933404	0.690184
	4	113519433	ALGA0028303	4	112850117	H3GA0014305	0.243825	0.669316
	4	113519433	ALGA0028303	4	112875311	ALGA0028340	0.103804	0.644122
	4	113519433	ALGA0028303	4	112946687	ASGA0022326	0.280257	0.572746
	4	113519433	ALGA0028303	4	113024620	ALGA0028362	0.21265	0.494813
	4	113519433	ALGA0028303	4	113052359	DRGA0005145	0.380545	0.467074
	4	113519433	ALGA0028303	4	113071236	ASGA0087092	0.222742	0.448197
	4	113519433	ALGA0028303	4	113081040	ALGA0102630	0.0824106	0.438393
	4	113519433	ALGA0028303	4	113140062	ALGA0028372	0.462234	0.379371
	4	113519433	ALGA0028303	4	113182166	MARC0029418	0.0553763	0.337267
	4	113519433	ALGA0028303	4	113204046	H3GA0014307	0.0757001	0.315387
	4	113519433	ALGA0028303	4	113216137	ALGA0028381	0.0666764	0.303296
	4	113519433	ALGA0028303	4	113277535	INRA0016870	0.0802665	0.241898
	4	113519433	ALGA0028303	4	113354891	DRGA0005151	0.151153	0.164542
	4	113519433	ALGA0028303	4	113376048	DRGA0005153	0.911228	0.143385
	4	113519433	ALGA0028303	4	113406927	DRGA0005155	0.788894	0.112506
	4	113519433	ALGA0028303	4	113489135	ALGA0123355	0.279984	0.030298
	4	113519433	ALGA0028303	4	113519433	ALGA0119977	1	0
	4	113519433	ALGA0028303	4	113628908	ASGA0106323	0.0170202	0.109475
	4	113519433	ALGA0028303	4	113674857	ALGA0028399	0.151053	0.155424
	4	113519433	ALGA0028303	4	113688077	ALGA0028401	0.0839477	0.168644
	4	113519433	ALGA0028303	4	113700994	ALGA0028398	0.135659	0.181561
	4	113519433	ALGA0028303	4	113731891	H3GA0014311	0.107724	0.212458
	4	113519433	ALGA0028303	4	113761618	ALGA0028407	0.132027	0.242185
	4	113519433	ALGA0028303	4	113806032	H3GA0014317	0.133824	0.286599
	4	113519433	ALGA0028303	4	113831382	H3GA0014315	0.159737	0.311949
	4	113519433	ALGA0028303	4	113858914	DRGA0005166	0.190487	0.339481
	4	113519433	ALGA0028303	4	113929482	ALGA0028417	0.177258	0.410049
	4	113519433	ALGA0028303	4	113998321	DRGA0005171	0.00134724	0.478888
	4	113519433	ALGA0028303	4	114016613	ALGA0028434	0.388135	0.49718
	4	113519433	ALGA0028303	4	114087749	H3GA0014320	0.0147307	0.568316
	4	113519433	ALGA0028303	4	114161418	ALGA0028437	0.0936763	0.641985
	4	113519433	ALGA0028303	4	114439688	H3GA0014322	0.134696	0.920255
	4	113519433	ALGA0028303	4	114468294	H3GA0014330	0.0289637	0.948861
	4	113519433	ALGA0028303	4	114486495	ALGA0028463	0.0170068	0.967062
	ALGA0119977							0
	4	83435243	ALGA0119977	4	82489907	ALGA0026245	0.426949	0.945336
	4	83435243	ALGA0119977	4	82530260	ALGA0026246	0.0185266	0.904983
	4	83435243	ALGA0119977	4	82618055	ALGA0026250	0.684107	0.817188
	4	83435243	ALGA0119977	4	82640649	MARC0040853	0.124661	0.794594
	4	83435243	ALGA0119977	4	82684374	ASGA0020493	0.674622	0.750869
	4	83435243	ALGA0119977	4	82767066	ALGA0026258	0.797879	0.668177
	4	83435243	ALGA0119977	4	82810673	INRA0015273	0.684107	0.62457
	4	83435243	ALGA0119977	4	83105901	INRA0015274	0.196153	0.329342
	4	83435243	ALGA0119977	4	83178365	ASGA0020495	0.684107	0.256878
	4	83435243	ALGA0119977	4	83209275	H3GA0013223	0.196153	0.225968
	4	83435243	ALGA0119977	4	83256996	ASGA0020501	0.125196	0.178247
	4	83435243	ALGA0119977	4	83269208	ALGA0026261	0.194835	0.166035
	4	83435243	ALGA0119977	4	83351551	ALGA0026267	0.0705603	0.083692
	4	83435243	ALGA0119977	4	83380283	ALGA0026268	0.0034778	0.05496
	4	83435243	ALGA0119977	4	83435243	ALGA0026269	1	0
	4	83435243	ALGA0119977	4	83466133	H3GA0013230	0.781794	0.03089
	4	83435243	ALGA0119977	4	83575392	MARC0059073	0.580964	0.140149
	4	83435243	ALGA0119977	4	83665335	ASGA0020513	0.845988	0.230092
	4	83435243	ALGA0119977	4	83818151	ALGA0026278	0.0233928	0.382908
	4	83435243	ALGA0119977	4	83847458	MARC0114643	0.0155923	0.412215
	4	83435243	ALGA0119977	4	83900192	ASGA0020515	0.0186826	0.464949
	4	83435243	ALGA0119977	4	83947547	ASGA0020519	0.285528	0.512304
	4	83435243	ALGA0119977	4	83979263	DRGA0004950	0.31359	0.54402
	4	83435243	ALGA0119977	4	84012683	MARC0054096	0.221011	0.57744
	4	83435243	ALGA0119977	4	84081009	ALGA0026289	0.305787	0.645766
	4	83435243	ALGA0119977	4	84295240	DRGA0004953	0.196153	0.859997
	4	83435243	ALGA0119977	4	84340399	INRA0015303	0.0721479	0.905156
	Fetal_T4 top SNPs with surrounding LD (r2) estimates							0
	ALGA0116832							0
	1	155713656	ALGA0116832	1	154796451	ALGA0006510	0.138806	0.917205
	1	155713656	ALGA0116832	1	154822561	ALGA0006512	0.639632	0.891095
	1	155713656	ALGA0116832	1	154874516	ALGA0006518	0.306518	0.83914
	1	155713656	ALGA0116832	1	154910324	ALGA0006519	0.536578	0.803332
	1	155713656	ALGA0116832	1	154951672	MARC0076018	0.151482	0.761984
	1	155713656	ALGA0116832	1	154980475	DRGA0001578	0.171022	0.733181
	1	155713656	ALGA0116832	1	155015630	ALGA0006516	0.203689	0.698026
	1	155713656	ALGA0116832	1	155077252	SIRI0000619	0.242732	0.636404
	1	155713656	ALGA0116832	1	155087783	CASI0009467	0.277244	0.625873
	1	155713656	ALGA0116832	1	155129906	ALGA0105024	0.270123	0.58375
	1	155713656	ALGA0116832	1	155462235	ALGA0006522	0.0669849	0.251421
	1	155713656	ALGA0116832	1	155713656	ALGA0116832	1	0
	1	155713656	ALGA0116832	1	155763373	ALGA0006529	0.98619	0.049717
	1	155713656	ALGA0116832	1	155888898	DRGA0001587	0.542307	0.175242
	1	155713656	ALGA0116832	1	155986286	ALGA0006539	0.0751874	0.27263
	1	155713656	ALGA0116832	1	156034065	ALGA0006535	0.267072	0.320409
	1	155713656	ALGA0116832	1	156224161	H3GA0003071	0.188381	0.510505
	1	155713656	ALGA0116832	1	156293498	ASGA0004946	0.00611495	0.579842
	1	155713656	ALGA0116832	1	156328454	ALGA0006541	0.00893107	0.614798
	1	155713656	ALGA0116832	1	156347688	MARC0060938	0.00893107	0.634032
	1	155713656	ALGA0116832	1	156387603	H3GA0003070	0.0169073	0.673947
	1	155713656	ALGA0116832	1	156401545	ASGA0004948	0.106488	0.687889
	ASGA0093316							0
	6	2853231	ASGA0093316	6	1954969	MARC0104032	0.0141563	0.898262
	6	2853231	ASGA0093316	6	1960729	M1GA0027173	0.000846182	0.892502
	6	2853231	ASGA0093316	6	1997795	MARC0036664	0.00375579	0.855436
	6	2853231	ASGA0093316	6	2018929	ALGA0112228	0.00755354	0.834302
	6	2853231	ASGA0093316	6	2095769	ASGA0091148	0.000654299	0.757462
	6	2853231	ASGA0093316	6	2107556	MARC0014807	0.00135812	0.745675
	6	2853231	ASGA0093316	6	2320801	ASGA0105625	0.0362658	0.53243
	6	2853231	ASGA0093316	6	2361958	H3GA0056153	0.0142047	0.491273
	6	2853231	ASGA0093316	6	2697800	M1GA0027159	0.000537462	0.155431
	6	2853231	ASGA0093316	6	2732746	MARC0088620	0.0118016	0.120485
	6	2853231	ASGA0093316	6	2750136	MARC0015744	0.0132567	0.103095
	6	2853231	ASGA0093316	6	2758447	ALGA0114358	0.125588	0.094784
	6	2853231	ASGA0093316	6	2770269	H3GA0053053	0.001365	0.082962
	6	2853231	ASGA0093316	6	2853231	ASGA0093316	1	0
	6	2853231	ASGA0093316	6	2873515	M1GA0024473	0.22299	0.020284
	6	2853231	ASGA0093316	6	2879708	ASGA0100675	0.208064	0.026477
	6	2853231	ASGA0093316	6	2882725	ASGA0105361	0.154143	0.029494
	6	2853231	ASGA0093316	6	3055344	H3GA0056764	0.000962543	0.202113
	6	2853231	ASGA0093316	6	3087452	ALGA0107773	0.000356156	0.234221
	6	2853231	ASGA0093316	6	3144723	ASGA0094031	0.229841	0.291492
	6	2853231	ASGA0093316	6	3165397	M1GA0027268	0.0884867	0.312166
	6	2853231	ASGA0093316	6	3193701	ASGA0082907	0.0442531	0.34047
	6	2853231	ASGA0093316	6	3196397	MARC0044930	0.164198	0.343166
	6	2853231	ASGA0093316	6	3345406	ALGA0111136	0.0555701	0.492175
	6	2853231	ASGA0093316	6	3475731	MARC0001127	0.0400496	0.6225
	6	2853231	ASGA0093316	6	3511646	ASGA0098975	0.0637508	0.658415
	6	2853231	ASGA0093316	6	3597387	ALGA0107039	0.0280748	0.744156
	6	2853231	ASGA0093316	6	3608474	ALGA0115841	0.0156676	0.755243
	6	2853231	ASGA0093316	6	3625829	M1GA0026119	0.0147021	0.772598
	6	2853231	ASGA0093316	6	3630324	ASGA0085062	0.010543	0.777093
	6	2853231	ASGA0093316	6	3789349	ALGA0103513	0.0266257	0.936118
	MARC0079247							0
	10	48363545	MARC0079247	10	47382610	ALGA0059061	0.109601	0.980935
	10	48363545	MARC0079247	10	47404968	ALGA0059066	0.112019	0.958577
	10	48363545	MARC0079247	10	47429091	ALGA0059073	0.000714001	0.934454
	10	48363545	MARC0079247	10	47486634	ALGA0059092	0.0178744	0.876911
	10	48363545	MARC0079247	10	47515492	ALGA0059100	0.00725902	0.848053
	10	48363545	MARC0079247	10	47548369	ASGA0048164	0.061171	0.815176
	10	48363545	MARC0079247	10	47574371	ALGA0059112	0.00122254	0.789174
	10	48363545	MARC0079247	10	47593497	MARC0032048	0.00204947	0.770048
	10	48363545	MARC0079247	10	47607670	ALGA0059118	0.219828	0.755875
	10	48363545	MARC0079247	10	47633339	ASGA0048182	0.00200193	0.730206
	10	48363545	MARC0079247	10	47676308	H3GA0030271	0.320615	0.687237
	10	48363545	MARC0079247	10	47704168	ALGA0059133	0.0751337	0.659377
	10	48363545	MARC0079247	10	47730924	ALGA0059138	0.0934725	0.632621
	10	48363545	MARC0079247	10	47751164	M1GA0014145	0.231962	0.612381
	10	48363545	MARC0079247	10	47805800	ALGA0103761	0.321457	0.557745
	10	48363545	MARC0079247	10	47808917	MARC0063711	0.111301	0.554628
	10	48363545	MARC0079247	10	47902144	MARC0018399	0.416906	0.461401
	10	48363545	MARC0079247	10	47947214	ASGA0090802	0.663736	0.416331
	10	48363545	MARC0079247	10	47977886	M1GA0025060	0.918876	0.385659
	10	48363545	MARC0079247	10	48144674	ALGA0106385	0.488904	0.218871
	10	48363545	MARC0079247	10	48296173	ALGA0119660	0.038976	0.067372
	10	48363545	MARC0079247	10	48363545	MARC0079247	1	0
	10	48363545	MARC0079247	10	48440885	ALGA0122801	0.0849209	0.07734
	10	48363545	MARC0079247	10	48441679	ASGA0104278	0.0658693	0.078134
	10	48363545	MARC0079247	10	48494782	DBUN0003213	0.00602511	0.131237
	10	48363545	MARC0079247	10	48503870	ASGA0097560	0.00122238	0.140325
	10	48363545	MARC0079247	10	48550970	ASGA0090294	0.191109	0.187425
	10	48363545	MARC0079247	10	48579723	MARC0089740	0.524133	0.216178
	10	48363545	MARC0079247	10	48643040	ASGA0100671	0.124017	0.279495
	10	48363545	MARC0079247	10	48658434	CASI0006901	0.280509	0.294889
	10	48363545	MARC0079247	10	48879848	MARC0088654	0.184599	0.516303
	10	48363545	MARC0079247	10	49003810	ASGA0094217	0.119932	0.640265
	10	48363545	MARC0079247	10	49096617	ALGA0059163	0.00115051	0.733072
	10	48363545	MARC0079247	10	49138559	H3GA0030293	0.00112024	0.775014
	10	48363545	MARC0079247	10	49163530	ALGA0059159	0.0829138	0.799985
	10	48363545	MARC0079247	10	49183370	ASGA0048203	0.0841831	0.819825
	10	48363545	MARC0079247	10	49210007	H3GA0030298	0.109177	0.846462
	10	48363545	MARC0079247	10	49316359	DBMA0000150	0.00469245	0.952814
	10	48363545	MARC0079247	10	49325850	ALGA0117353	0.0019502	0.962305
	ASGA0057067							0
	13	29857627	ASGA0057067	13	28897342	H3GA0052617	0.00936477	0.960285
	13	29857627	ASGA0057067	13	28971926	ALGA0069321	0.0837043	0.885701
	13	29857627	ASGA0057067	13	28995961	ASGA0057032	0.0162209	0.861666
	13	29857627	ASGA0057067	13	29015850	DRGA0012277	0.00575526	0.841777
	13	29857627	ASGA0057067	13	29079811	ALGA0069329	0.102848	0.777816
	13	29857627	ASGA0057067	13	29100815	H3GA0036066	0.113083	0.756812
	13	29857627	ASGA0057067	13	29119930	M1GA0025255	0.129497	0.737697
	13	29857627	ASGA0057067	13	29142361	MARC0037347	0.196982	0.715266
	13	29857627	ASGA0057067	13	29167419	ALGA0069335	0.261891	0.690208
	13	29857627	ASGA0057067	13	29184969	ASGA0057047	0.0124944	0.672658
	13	29857627	ASGA0057067	13	29234196	ALGA0069344	0.00017433	0.623431
	13	29857627	ASGA0057067	13	29280951	MARC0027500	0.0562869	0.576676
	13	29857627	ASGA0057067	13	29364512	ALGA0107534	0.010616	0.493115
	13	29857627	ASGA0057067	13	29462864	MARC0057027	0.609424	0.394763
	13	29857627	ASGA0057067	13	29474214	ASGA0083894	0.476827	0.383413
	13	29857627	ASGA0057067	13	29559150	ASGA0088439	0.898411	0.298477
	13	29857627	ASGA0057067	13	29575778	MARC0017172	0.412339	0.281849
	13	29857627	ASGA0057067	13	29590844	MARC0074985	0.850554	0.266783
	13	29857627	ASGA0057067	13	29597806	ASGA0096353	0.527463	0.259821
	13	29857627	ASGA0057067	13	29614598	MARC0037039	0.375491	0.243029
	13	29857627	ASGA0057067	13	29698467	ASGA0089790	0.919114	0.15916
	13	29857627	ASGA0057067	13	29703245	M1GA0017486	0.550131	0.154382
	13	29857627	ASGA0057067	13	29727429	ALGA0069350	0.619871	0.130198
	13	29857627	ASGA0057067	13	29749626	ASGA0057056	0.954857	0.108001
	13	29857627	ASGA0057067	13	29790170	ALGA0069363	0.2192	0.067457
	13	29857627	ASGA0057067	13	29857627	ASGA0057067	1	0
	13	29857627	ASGA0057067	13	29890055	ASGA0057068	0.523432	0.032428
	13	29857627	ASGA0057067	13	29935280	ALGA0069366	0.213777	0.077653
	13	29857627	ASGA0057067	13	29965597	INRA0039954	0.524077	0.10797
	13	29857627	ASGA0057067	13	30173135	H3GA0036101	0.488394	0.315508
	13	29857627	ASGA0057067	13	30234152	ASGA0057071	0.024911	0.376525
	13	29857627	ASGA0057067	13	30250953	ASGA0057081	0.370723	0.393326
	13	29857627	ASGA0057067	13	30297664	DIAS0001109	0.370506	0.440037
	13	29857627	ASGA0057067	13	30332312	DIAS0001456	0.149734	0.474685
	13	29857627	ASGA0057067	13	30356348	ASGA0057077	0.266616	0.498721
	13	29857627	ASGA0057067	13	30369424	H3GA0036102	0.0785473	0.511797
	13	29857627	ASGA0057067	13	30413447	SIRI0000359	0.740896	0.55582
	13	29857627	ASGA0057067	13	30437628	MARC0074482	0.0553531	0.580001
	13	29857627	ASGA0057067	13	30561494	ALGA0069378	0.496121	0.703867
	13	29857627	ASGA0057067	13	30634018	H3GA0036111	0.739768	0.776391
	13	29857627	ASGA0057067	13	30658533	ALGA0069387	0.499639	0.800906
	13	29857627	ASGA0057067	13	30691543	H3GA0036112	0.499559	0.833916
	13	29857627	ASGA0057067	13	30817916	MARC0033504	0.496134	0.960289
	SIRI0000359							0
	13	30413447	SIRI0000359	13	29462864	MARC0057027	0.484204	0.950583
	13	30413447	SIRI0000359	13	29474214	ASGA0083894	0.399964	0.939233
	13	30413447	SIRI0000359	13	29559150	ASGA0088439	0.697619	0.854297
	13	30413447	SIRI0000359	13	29575778	MARC0017172	0.318499	0.837669
	13	30413447	SIRI0000359	13	29590844	MARC0074985	0.681111	0.822603
	13	30413447	SIRI0000359	13	29597806	ASGA0096353	0.413491	0.815641
	13	30413447	SIRI0000359	13	29614598	MARC0037039	0.264208	0.798849
	13	30413447	SIRI0000359	13	29698467	ASGA0089790	0.696974	0.71498
	13	30413447	SIRI0000359	13	29703245	M1GA0017486	0.364259	0.710202
	13	30413447	SIRI0000359	13	29727429	ALGA0069350	0.480551	0.686018
	13	30413447	SIRI0000359	13	29749626	ASGA0057056	0.709019	0.663821
	13	30413447	SIRI0000359	13	29790170	ALGA0069363	0.0997601	0.623277
	13	30413447	SIRI0000359	13	29857627	ASGA0057067	0.740896	0.55582
	13	30413447	SIRI0000359	13	29890055	ASGA0057068	0.788603	0.523392
	13	30413447	SIRI0000359	13	29935280	ALGA0069366	0.230415	0.478167
	13	30413447	SIRI0000359	13	29965597	INRA0039954	0.794564	0.44785
	13	30413447	SIRI0000359	13	30173135	H3GA0036101	0.684101	0.240312
	13	30413447	SIRI0000359	13	30234152	ASGA0057071	0.036415	0.179295
	13	30413447	SIRI0000359	13	30250953	ASGA0057081	0.565647	0.162494
	13	30413447	SIRI0000359	13	30297664	DIAS0001109	0.565987	0.115783
	13	30413447	SIRI0000359	13	30332312	DIAS0001456	0.153549	0.081135
	13	30413447	SIRI0000359	13	30356348	ASGA0057077	0.149729	0.057099
	13	30413447	SIRI0000359	13	30369424	H3GA0036102	0.0731318	0.044023
	13	30413447	SIRI0000359	13	30413447	SIRI0000359	1	0
	13	30413447	SIRI0000359	13	30437628	MARC0074482	0.0565372	0.024181
	13	30413447	SIRI0000359	13	30561494	ALGA0069378	0.704845	0.148047
	13	30413447	SIRI0000359	13	30634018	H3GA0036111	0.992918	0.220571
	13	30413447	SIRI0000359	13	30658533	ALGA0069387	0.710375	0.245086
	13	30413447	SIRI0000359	13	30691543	H3GA0036112	0.70892	0.278096
	13	30413447	SIRI0000359	13	30817916	MARC0033504	0.705464	0.404469
	13	30413447	SIRI0000359	13	31058574	ASGA0102042	0.806191	0.645127
	13	30413447	SIRI0000359	13	31178291	H3GA0036115	0.231817	0.764844
	13	30413447	SIRI0000359	13	31186386	ASGA0057098	0.0634643	0.772939
	13	30413447	SIRI0000359	13	31213279	ALGA0069399	0.200214	0.799832
	13	30413447	SIRI0000359	13	31239597	ASGA0057090	1.16457e-05	0.82615
	13	30413447	SIRI0000359	13	31264769	ALGA0069394	0.701664	0.851322
	13	30413447	SIRI0000359	13	31281816	H3GA0036121	0.289063	0.868369
	13	30413447	SIRI0000359	13	31339598	H3GA0036129	0.714423	0.926151
	13	30413447	SIRI0000359	13	31379131	ASGA0057103	0.0691043	0.965684
	13	30413447	SIRI0000359	13	31397274	MARC0052461	0.335184	0.983827
	MARC0052461							0
	13	31397274	MARC0052461	13	30413447	SIRI0000359	0.335184	0.983827
	13	31397274	MARC0052461	13	30437628	MARC0074482	0.140421	0.959646
	13	31397274	MARC0052461	13	30561494	ALGA0069378	0.0994564	0.83578
	13	31397274	MARC0052461	13	30634018	H3GA0036111	0.331978	0.763256
	13	31397274	MARC0052461	13	30658533	ALGA0069387	0.104202	0.738741
	13	31397274	MARC0052461	13	30691543	H3GA0036112	0.104696	0.705731
	13	31397274	MARC0052461	13	30817916	MARC0033504	0.102762	0.579358
	13	31397274	MARC0052461	13	31058574	ASGA0102042	0.471598	0.3387
	13	31397274	MARC0052461	13	31178291	H3GA0036115	0.517253	0.218983
	13	31397274	MARC0052461	13	31186386	ASGA0057098	0.148856	0.210888
	13	31397274	MARC0052461	13	31213279	ALGA0069399	0.00185579	0.183995
	13	31397274	MARC0052461	13	31239597	ASGA0057090	0.080199	0.157677
	13	31397274	MARC0052461	13	31264769	ALGA0069394	0.509811	0.132505
	13	31397274	MARC0052461	13	31281816	H3GA0036121	0.375761	0.115458
	13	31397274	MARC0052461	13	31339598	H3GA0036129	0.534741	0.057676
	13	31397274	MARC0052461	13	31379131	ASGA0057103	0.192996	0.018143
	13	31397274	MARC0052461	13	31397274	MARC0052461	1	0
	13	31397274	MARC0052461	13	31419548	ASGA0057101	0.534741	0.022274
	13	31397274	MARC0052461	13	31521483	MARC0072265	0.619194	0.124209
	13	31397274	MARC0052461	13	31573977	ASGA0057105	0.281141	0.176703
	13	31397274	MARC0052461	13	31598288	ASGA0057106	0.277139	0.201014
	13	31397274	MARC0052461	13	31622206	H3GA0036135	0.498224	0.224932
	13	31397274	MARC0052461	13	31644791	SIRI0000110	0.758107	0.247517
	13	31397274	MARC0052461	13	31657987	ASGA0057107	0.077317	0.260713
	13	31397274	MARC0052461	13	31679292	H3GA0036138	0.759917	0.282018
	13	31397274	MARC0052461	13	31704454	ALGA0069423	0.709496	0.30718
	13	31397274	MARC0052461	13	31735636	MARC0097442	0.0571082	0.338362
	13	31397274	MARC0052461	13	31763254	ASGA0057115	0.498125	0.36598
	13	31397274	MARC0052461	13	31788312	ASGA0057118	0.498224	0.391038
	13	31397274	MARC0052461	13	31825347	ASGA0057119	0.531582	0.428073
	13	31397274	MARC0052461	13	31865831	MARC0071076	0.0847104	0.468557
	13	31397274	MARC0052461	13	31876682	MARC0093821	0.739027	0.479408
	13	31397274	MARC0052461	13	32049486	ASGA0057121	0.162309	0.652212
	13	31397274	MARC0052461	13	32059847	ALGA0069439	0.00233444	0.662573
	13	31397274	MARC0052461	13	32110176	ALGA0069435	0.0741979	0.712902
	13	31397274	MARC0052461	13	32157517	ALGA0069430	0.149482	0.760243
	13	31397274	MARC0052461	13	32184940	H3GA0036154	0.0115487	0.787666
	13	31397274	MARC0052461	13	32209851	ASGA0057134	0.16658	0.812577
	13	31397274	MARC0052461	13	32257383	ASGA0057129	0.230696	0.860109
	13	31397274	MARC0052461	13	32284960	ALGA0069443	0.168673	0.887686
	13	31397274	MARC0052461	13	32340379	DIAS0001317	0.127505	0.943105
	DIAS0000510							0
	15	117674402	DIAS0000510	15	116779658	MARC0109222	0.196872	0.894744
	15	117674402	DIAS0000510	15	116787417	ASGA0100540	0.280319	0.886985
	15	117674402	DIAS0000510	15	116823946	ALGA0086910	0.349731	0.850456
	15	117674402	DIAS0000510	15	116841510	ALGA0086908	0.000316152	0.832892
	15	117674402	DIAS0000510	15	116898224	MARC0031645	6.02216e-05	0.776178
	15	117674402	DIAS0000510	15	116944035	INRA0050142	2.56301e-08	0.730367
	15	117674402	DIAS0000510	15	116961821	ALGA0086920	0.0296617	0.712581
	15	117674402	DIAS0000510	15	116985429	ALGA0086913	0.110596	0.688973
	15	117674402	DIAS0000510	15	117007360	ALGA0086921	0.129707	0.667042
	15	117674402	DIAS0000510	15	117052272	ALGA0086922	0.0565909	0.62213
	15	117674402	DIAS0000510	15	117184961	ALGA0086930	0.245939	0.489441
	15	117674402	DIAS0000510	15	117364523	MARC0115077	0.0577448	0.309879
	15	117674402	DIAS0000510	15	117450632	CASI0006663	0.154043	0.22377
	15	117674402	DIAS0000510	15	117511176	MARC0044987	0.175729	0.163226
	15	117674402	DIAS0000510	15	117564592	DRGA0015493	0.000101959	0.10981
	15	117674402	DIAS0000510	15	117610396	MARC0012403	0.598892	0.064006
	15	117674402	DIAS0000510	15	117629367	ASGA0070468	0.243437	0.045035
	15	117674402	DIAS0000510	15	117653875	MARC0062252	0.245939	0.020527
	15	117674402	DIAS0000510	15	117674402	DIAS0000510	1	0
	15	117674402	DIAS0000510	15	117704242	ASGA0070474	0.258262	0.02984
	15	117674402	DIAS0000510	15	117734612	MARC0010771	0.0236333	0.06021
	15	117674402	DIAS0000510	15	117815505	ASGA0070480	0.131418	0.141103
	15	117674402	DIAS0000510	15	117912383	MARC0074976	0.241034	0.237981
	15	117674402	DIAS0000510	15	117951521	ALGA0086959	0.253485	0.277119
	15	117674402	DIAS0000510	15	117977262	ALGA0086958	0.184611	0.30286
	15	117674402	DIAS0000510	15	118020177	ALGA0086957	0.0200003	0.345775
	15	117674402	DIAS0000510	15	118059706	ALGA0086956	0.253167	0.385304
	15	117674402	DIAS0000510	15	118145792	ASGA0070477	0.00348386	0.47139
	15	117674402	DIAS0000510	15	118207967	ASGA0088133	0.0498143	0.533565
	15	117674402	DIAS0000510	15	118330131	MARC0006012	0.0310332	0.655729
	15	117674402	DIAS0000510	15	118374293	ALGA0086983	0.235833	0.699891
	15	117674402	DIAS0000510	15	118387715	ASGA0070504	0.235833	0.713313
	15	117674402	DIAS0000510	15	118399751	ALGA0086981	0.115685	0.725349
	15	117674402	DIAS0000510	15	118443565	ASGA0070502	0.119628	0.769163
	15	117674402	DIAS0000510	15	118494150	H3GA0044906	0.22868	0.819748
	15	117674402	DIAS0000510	15	118507143	ASGA0070490	0.0627634	0.832741
	15	117674402	DIAS0000510	15	118519594	ALGA0086971	0.250093	0.845192
	15	117674402	DIAS0000510	15	118547524	MARC0085247	0.207588	0.873122
	ASGA0070586							0
	15	120106066	ASGA0070586	15	119113947	ALGA0087037	0.0503161	0.992119
	15	120106066	ASGA0070586	15	119128056	MARC0053833	0.0812932	0.97801
	15	120106066	ASGA0070586	15	119181220	MARC0070665	0.124351	0.924846
	15	120106066	ASGA0070586	15	119270941	ASGA0070537	0.219513	0.835125
	15	120106066	ASGA0070586	15	119313350	ASGA0070533	0.199869	0.792716
	15	120106066	ASGA0070586	15	119432562	ASGA0070538	0.226447	0.673504
	15	120106066	ASGA0070586	15	119447645	ALGA0110449	0.35631	0.658421
	15	120106066	ASGA0070586	15	119476474	ALGA0123666	0.17398	0.629592
	15	120106066	ASGA0070586	15	119483608	ASGA0101786	0.180343	0.622458
	15	120106066	ASGA0070586	15	119524522	ASGA0070540	0.169914	0.581544
	15	120106066	ASGA0070586	15	119546823	ALGA0087053	0.0869403	0.559243
	15	120106066	ASGA0070586	15	119568892	INRA0050241	0.0120663	0.537174
	15	120106066	ASGA0070586	15	119595243	ASGA0070545	0.196591	0.510823
	15	120106066	ASGA0070586	15	119620644	ASGA0070548	0.103325	0.485422
	15	120106066	ASGA0070586	15	119645950	CASI0010173	0.176849	0.460116
	15	120106066	ASGA0070586	15	119708109	ASGA0070549	0.0838443	0.397957
	15	120106066	ASGA0070586	15	119734833	ALGA0087060	0.0567389	0.371233
	15	120106066	ASGA0070586	15	119790580	ALGA0087067	0.13454	0.315486
	15	120106066	ASGA0070586	15	119811985	ALGA0107772	0.336801	0.294081
	15	120106066	ASGA0070586	15	119850335	MARC0055746	0.0177573	0.255731
	15	120106066	ASGA0070586	15	119909076	M1GA0024377	0.149854	0.19699
	15	120106066	ASGA0070586	15	119925841	MARC0070353	0.168446	0.180225
	15	120106066	ASGA0070586	15	119984036	H3GA0044951	0.262013	0.12203
	15	120106066	ASGA0070586	15	119995203	ASGA0070560	0.584293	0.110863
	15	120106066	ASGA0070586	15	120031328	ALGA0087078	0.652511	0.074738
	15	120106066	ASGA0070586	15	120083397	ASGA0070582	0.848353	0.022669
	15	120106066	ASGA0070586	15	120106066	ASGA0070586	1	0
	15	120106066	ASGA0070586	15	120139024	ALGA0087090	0.437077	0.032958
	15	120106066	ASGA0070586	15	120165618	H3GA0054274	0.101077	0.059552
	15	120106066	ASGA0070586	15	120213666	MARC0082467	0.501278	0.1076
	15	120106066	ASGA0070586	15	120286163	ALGA0087116	0.796311	0.180097
	15	120106066	ASGA0070586	15	120296577	ALGA0087118	0.410522	0.190511
	15	120106066	ASGA0070586	15	120322912	BGIS0003381	0.181559	0.216846
	15	120106066	ASGA0070586	15	120351434	ASGA0070620	0.440845	0.245368
	15	120106066	ASGA0070586	15	120405757	ASGA0102533	0.329174	0.299691
	15	120106066	ASGA0070586	15	120437865	ALGA0087127	0.19043	0.331799
	15	120106066	ASGA0070586	15	120478103	ASGA0070623	0.135718	0.372037
	15	120106066	ASGA0070586	15	120520780	DRGA0015508	0.396175	0.414714
	15	120106066	ASGA0070586	15	120675909	DIAS0000968	0.00261597	0.569843
	15	120106066	ASGA0070586	15	120696351	ASGA0070625	0.532008	0.590285
	15	120106066	ASGA0070586	15	120839332	MARC0004740	0.0824071	0.733266
	15	120106066	ASGA0070586	15	120852266	ASGA0092271	0.455762	0.7462
	15	120106066	ASGA0070586	15	120869774	MARC0039273	0.356647	0.763708
	15	120106066	ASGA0070586	15	120932996	ASGA0070646	0.520768	0.82693
	15	120106066	ASGA0070586	15	120963216	ALGA0087141	0.249984	0.85715
	15	120106066	ASGA0070586	15	121014299	DIAS0003606	0.239316	0.908233
	15	120106066	ASGA0070586	15	121026668	H3GA0045012	0.0704006	0.920602
	15	120106066	ASGA0070586	15	121085014	DIAS0003382	0.378404	0.978948
