# Supplementary material for: Genome wide association study of thyroid hormone levels following challenge with porcine reproductive and respiratory syndrome virus
Source: Front Genet. 2023 Feb 9;14:1110463. doi: 10.3389/fgene.2023.1110463 (PMC9947478; doi:10.3389/fgene.2023.1110463)
Supplement: Supplementary file 2 [file Table3.XLSX]

## Sheet: Sheet1
Supplemental Table 3. Annotated positional candidate genes within ± 200 Kb of the top SNP within each significant window for all traits. Organized by trait, top SNP from SSC1-18, and alphabetically by gene. The top SNP was determined based on the SNP with the highest PPI within each of the top three 1-Mb windows that explained the largest amount of GV.
	Gene stable ID	Chromosome/scaffold name	Gene start (bp)	Gene name	Gene description
	Piglet_T3 SNPs and surrounding genes
	MARC0089811
	ENSSSCG00000008649	3	129798854	SOX11	SRY-box transcription factor 11 [Source:VGNC Symbol;Acc:VGNC:93351]
	H3GA001419
	ENSSSCG00000006803	4	109646024	KCNA10	potassium voltage-gated channel subfamily A member 10 [Source:VGNC Symbol;Acc:VGNC:89324]
	ENSSSCG00000037709	4	109557973	KCNA2	potassium voltage-gated channel subfamily A member 2 [Source:VGNC Symbol;Acc:VGNC:89325]
	ENSSSCG00000006802	4	109495350	KCNA3	potassium voltage-gated channel subfamily A member 3 [Source:HGNC Symbol;Acc:HGNC:6221]
	ENSSSCG00000040889	4	109722913	LAMTOR5	late endosomal/lysosomal adaptor, MAPK and MTOR activator 5 [Source:HGNC Symbol;Acc:HGNC:17955]
	ENSSSCG00000056682	4	109688693	PROK1	prokineticin 1 [Source:NCBI gene (formerly Entrezgene);Acc:100359362]
	ENSSSCG00000006809	4	109768311	RBM15	RNA binding motif protein 15 [Source:VGNC Symbol;Acc:VGNC:92148]
	ENSSSCG00000006808	4	109739094	SLC16A4	solute carrier family 16 member 4 [Source:VGNC Symbol;Acc:VGNC:92944]
	INRA0019871
	ENSSSCG00000040373	5	69778950	BCL2L13	BCL2 like 13 [Source:VGNC Symbol;Acc:VGNC:85781]
	ENSSSCG00000000769	5	69849002	BID	BH3 interacting domain death agonist [Source:VGNC Symbol;Acc:VGNC:85824]
	ENSSSCG00000000770	5	69887892	MICAL3	microtubule associated monooxygenase, calponin and LIM domain containing 3 [Source:VGNC Symbol;Acc:VGNC:90208]
	ENSSSCG00000027190	5	70133024	PEX26	peroxisomal biogenesis factor 26 [Source:HGNC Symbol;Acc:HGNC:22965]
	ENSSSCG00000060615	5	70153922	TUBA8	tubulin alpha 8 [Source:HGNC Symbol;Acc:HGNC:12410]
	H3GA0016790
	ENSSSCG00000040373	5	69778950	BCL2L13	BCL2 like 13 [Source:VGNC Symbol;Acc:VGNC:85781]
	ENSSSCG00000000769	5	69849002	BID	BH3 interacting domain death agonist [Source:VGNC Symbol;Acc:VGNC:85824]
	ENSSSCG00000000770	5	69887892	MICAL3	microtubule associated monooxygenase, calponin and LIM domain containing 3 [Source:VGNC Symbol;Acc:VGNC:90208]
	ENSSSCG00000027190	5	70133024	PEX26	peroxisomal biogenesis factor 26 [Source:HGNC Symbol;Acc:HGNC:22965]
	ENSSSCG00000060615	5	70153922	TUBA8	tubulin alpha 8 [Source:HGNC Symbol;Acc:HGNC:12410]
	ENSSSCG00000000774	5	70183308	USP18	ubiquitin specific peptidase 18 [Source:NCBI gene (formerly Entrezgene);Acc:396777]
	ALGA0035153
	ENSSSCG00000002838	6	34932597	ZNF423	zinc finger protein 423 [Source:VGNC Symbol;Acc:VGNC:98752]
	ASGA0032123
	ENSSSCG00000001478	7	25344822	BMP5	bone morphotic protein 5 [Source:VGNC Symbol;Acc:VGNC:85844]
	ENSSSCG00000001473	7	25204497	COL11A2	collagen type XI alpha 2 chain [Source:VGNC Symbol;Acc:VGNC:86863]
	ENSSSCG00000001479	7	25596740	HMGCLL1	3-hydroxymethyl-3-methylglutaryl-CoA lyase like 1 [Source:VGNC Symbol;Acc:VGNC:88905]
	ENSSSCG00000001476	7	25247608	HSD17B8	hydroxysteroid 17-beta dehydrogenase 8 [Source:VGNC Symbol;Acc:VGNC:88989]
	ENSSSCG00000001477	7	25251486	RING1	ring finger protein 1 [Source:VGNC Symbol;Acc:VGNC:92312]
	ENSSSCG00000001474	7	25236007	RXRB	retinoid X receptor beta [Source:VGNC Symbol;Acc:VGNC:92529]
	ENSSSCG00000001475	7	25242971	SLC39A7	solute carrier family 39 member 7 [Source:VGNC Symbol;Acc:VGNC:93108]
	ENSSSCG00000018622	7	25250839	ssc-mir-219a	ssc-mir-219a [Source:miRBase;Acc:MI0017990]
	ENSSSCG00000057759	7	25472569	U6	U6 spliceosomal RNA [Source:RFAM;Acc:RF00026]
	MARC0089051
	ENSSSCG00000010381	14	89113768	ARHGAP22	Rho GTPase activating protein 22 [Source:VGNC Symbol;Acc:VGNC:85461]
	ENSSSCG00000010380	14	88988949	MAPK8	mitogen-activated protein kinase 8 [Source:VGNC Symbol;Acc:VGNC:90006]
	ENSSSCG00000045502	14	89353443	WDFY4	WDFY family member 4 [Source:HGNC Symbol;Acc:HGNC:29323]
	ALGA0079862
	ENSSSCG00000010393	14	90177416	C10orf53	chromosome 14 C10orf53 homolog [Source:VGNC Symbol;Acc:VGNC:85941]
	ENSSSCG00000010392	14	90117464	CHAT	choline O-acetyltransferase [Source:VGNC Symbol;Acc:VGNC:97928]
	ENSSSCG00000010394	14	90207442	OGDHL	oxoglutarate dehydrogenase L [Source:VGNC Symbol;Acc:VGNC:98169]
	ENSSSCG00000010396	14	90338510	PARG	poly(ADP-ribose) glycohydrolase [Source:HGNC Symbol;Acc:HGNC:8605]
	ENSSSCG00000022274	14	90113844	SLC18A3	solute carrier family 18 member A3 [Source:VGNC Symbol;Acc:VGNC:92959]
	ALGA0085350
	ENSSSCG00000029131	15	49316673	KCNU1	potassium calcium-activated channel subfamily U member 1 [Source:VGNC Symbol;Acc:VGNC:95898]
	ALGA0086944
	ENSSSCG00000034282	15	117244719	ABCA12	ATP binding cassette subfamily A member 12 [Source:VGNC Symbol;Acc:VGNC:95624]
	ENSSSCG00000016173	15	117617502	ATIC	5-aminoimidazole-4-carboxamide ribonucleotide formyltransferase/IMP cyclohydrolase [Source:VGNC Symbol;Acc:VGNC:96449]
	ENSSSCG00000016174	15	117658099	FN1	fibronectin 1 [Source:VGNC Symbol;Acc:VGNC:96305]
	ALGA0093511
	ENSSSCG00000007056	17	17007261	PLCB1	phospholipase C beta 1 [Source:VGNC Symbol;Acc:VGNC:95706]
	Fetal_T3 SNPs and surrounding genes
	ALGA0009315
	ENSSSCG00000005465	1	252781491	SUSD1	sushi domain containing 1 [Source:VGNC Symbol;Acc:VGNC:93633]
	ENSSSCG00000005466	1	252986564	PTBP3	polypyrimidine tract binding protein 3 [Source:VGNC Symbol;Acc:VGNC:91938]
	ENSSSCG00000005467	1	253124471	HSDL2	hydroxysteroid dehydrogenase like 2 [Source:VGNC Symbol;Acc:VGNC:88992]
	ENSSSCG00000005469	1	253202368	KIAA1958	KIAA1958 [Source:VGNC Symbol;Acc:VGNC:89448]
	ALGA0009329
	ENSSSCG00000005465	1	252781491	SUSD1	sushi domain containing 1 [Source:VGNC Symbol;Acc:VGNC:93633]
	ENSSSCG00000005466	1	252986564	PTBP3	polypyrimidine tract binding protein 3 [Source:VGNC Symbol;Acc:VGNC:91938]
	ENSSSCG00000005467	1	253124471	HSDL2	hydroxysteroid dehydrogenase like 2 [Source:VGNC Symbol;Acc:VGNC:88992]
	ALGA0026269
	ENSSSCG00000006309	4	83494395	CD247	CD247 molecule [Source:VGNC Symbol;Acc:VGNC:86401]
	ENSSSCG00000006308	4	83458242	CREG1	cellular repressor of E1A stimulateds 1 [Source:VGNC Symbol;Acc:VGNC:86989]
	ENSSSCG00000006306	4	83235714	MPZL1	myelin protein zero like 1 [Source:VGNC Symbol;Acc:VGNC:90335]
	ENSSSCG00000006310	4	83596269	POU2F1	POU class 2 homeobox 1 [Source:VGNC Symbol;Acc:VGNC:91672]
	ENSSSCG00000006307	4	83324187	RCSD1	RCSD domain containing 1 [Source:VGNC Symbol;Acc:VGNC:92186]
	ALGA0028303 no genes
	ALGA0119977 no genes
	Fetal_T4 SNPs and surrounding genes
	ALGA0116832
	ENSSSCG00000004885	1	155669420	CDH19	cadherin 19 [Source:VGNC Symbol;Acc:VGNC:86482]
	ENSSSCG00000019193	1	155649608	U6	U6 spliceosomal RNA [Source:RFAM;Acc:RF00026]
	ASGA0093316
	ENSSSCG00000034980	6	3041645	IRF8	interferon regulatory factor 8 [Source:VGNC Symbol;Acc:VGNC:89211]
	MARC0079247
	ENSSSCG00000032984	10	48177762	BEND7	BEN domain containing 7 [Source:VGNC Symbol;Acc:VGNC:106445]
	ENSSSCG00000035059	10	48480705	MCM10	minichromosome maintenance 10 replication initiation factor [Source:VGNC Symbol;Acc:VGNC:95871]
	ENSSSCG00000023247	10	48530843	OPTN	optineurin [Source:VGNC Symbol;Acc:VGNC:95832]
	ENSSSCG00000039244	10	48404293	PHYH	phytanoyl-CoA 2-hydroxylase [Source:VGNC Symbol;Acc:VGNC:96483]
	ENSSSCG00000026354	10	48061728	PRPF18	pre-mRNA processing factor 18 [Source:VGNC Symbol;Acc:VGNC:108278]
	ENSSSCG00000031659	10	48362463	SEPHS1	selenophosphate synthetase 1 [Source:VGNC Symbol;Acc:VGNC:104053]
	ENSSSCG00000038864	10	48460688	UCMA	upper zone of growth plate and cartilage matrix associated [Source:VGNC Symbol;Acc:VGNC:96068]
	ASGA0057067
	ENSSSCG00000011329	13	29786091	CCDC12	coiled-coil domain containing 12 [Source:VGNC Symbol;Acc:VGNC:103915]
	ENSSSCG00000040510	13	30014991	KIF9	kinesin family member 9 [Source:VGNC Symbol;Acc:VGNC:89474]
	ENSSSCG00000011325	13	29707371	MYL3	myosin light chain 3 [Source:VGNC Symbol;Acc:VGNC:90515]
	ENSSSCG00000011330	13	29855182	NBEAL2	neurobeachin like 2 [Source:VGNC Symbol;Acc:VGNC:90591]
	ENSSSCG00000011326	13	29753326	PTH1R	parathyroid hormone 1 receptor [Source:VGNC Symbol;Acc:VGNC:91961]
	ENSSSCG00000011332	13	29884719	SETD2	SET domain containing 2, histone lysine methyltransferase [Source:VGNC Symbol;Acc:VGNC:92757]
	SIRI0000359
	ENSSSCG00000039224	13	30387224	CSPG5	chondroitin sulfate proteoglycan 5 [Source:VGNC Symbol;Acc:VGNC:87044]
	ENSSSCG00000011336	13	30325249	ELP6	elongator acetyltransferase complex subunit 6 [Source:VGNC Symbol;Acc:VGNC:87667]
	ENSSSCG00000032957	13	30190755	PTPN23	protein tyrosine phosphatase non-receptor type 23 [Source:VGNC Symbol;Acc:VGNC:91979]
	ENSSSCG00000026281	13	30253268	SCAP	SREBF chaperone [Source:VGNC Symbol;Acc:VGNC:92610]
	ENSSSCG00000011340	13	30409983	SMARCC1	SWI/SNF related, matrix associated, actin dependent regulator of chromatin subfamily c member 1 [Source:VGNC Symbol;Acc:VGNC:93231]
	MARC0052461
	ENSSSCG00000011367	13	31570088	ARIH2	ariadne RBR E3 ubiquitin protein ligase 2 [Source:VGNC Symbol;Acc:VGNC:85512]
	ENSSSCG00000011360	13	31331574	CELSR3	cadherin EGF LAG seven-pass G-type receptor 3 [Source:VGNC Symbol;Acc:VGNC:86541]
	ENSSSCG00000040922	13	31379521	IP6K2	inositol hexakisphosphate kinase 2 [Source:VGNC Symbol;Acc:VGNC:89173]
	ENSSSCG00000011364	13	31363765	NCKIPSD	NCK interacting protein with SH3 domain [Source:VGNC Symbol;Acc:VGNC:90612]
	ENSSSCG00000011353	13	31212552	PFKFB4	6-phosphofructo-2-kinase/fructose-2,6-biphosphatase 4 [Source:VGNC Symbol;Acc:VGNC:91336]
	ENSSSCG00000011363	13	31426213	PRKAR2A	protein kinase cAMP-dependent type II regulatory subunit alpha [Source:VGNC Symbol;Acc:VGNC:91804]
	ENSSSCG00000011357	13	31180846	SHISA5	shisa family member 5 [Source:VGNC Symbol;Acc:VGNC:92847]
	ENSSSCG00000011366	13	31523821	SLC25A20	solute carrier family 25 member 20 [Source:VGNC Symbol;Acc:VGNC:92998]
	ENSSSCG00000011361	13	31317877	SLC26A6	solute carrier family 26 member 6 [Source:VGNC Symbol;Acc:VGNC:93031]
	ENSSSCG00000011362	13	31315737	TMEM89	transmembrane protein 89 [Source:VGNC Symbol;Acc:VGNC:94216]
	ENSSSCG00000019032	13	31361306	U6	U6 spliceosomal RNA [Source:RFAM;Acc:RF00026]
	ENSSSCG00000036910	13	31261196	UCN2	urocortin 2 [Source:VGNC Symbol;Acc:VGNC:94682]
	ENSSSCG00000011356	13	31298449	UQCRC1	ubiquinol-cytochrome c reductase core protein 1 [Source:VGNC Symbol;Acc:VGNC:94728]
	DIAS0000510
	ENSSSCG00000016173	15	117617502	ATIC	5-aminoimidazole-4-carboxamide ribonucleotide formyltransferase/IMP cyclohydrolase [Source:VGNC Symbol;Acc:VGNC:96449]
	ENSSSCG00000016174	15	117658099	FN1	fibronectin 1 [Source:VGNC Symbol;Acc:VGNC:96305]
	ASGA0070586
	ENSSSCG00000016185	15	120297025	ARPC2	actin related protein 2/3 complex subunit 2 [Source:VGNC Symbol;Acc:VGNC:96420]
	ENSSSCG00000016182	15	120192235	RUFY4	RUN and FYVE domain containing 4 [Source:VGNC Symbol;Acc:VGNC:96056]
	ENSSSCG00000027669	15	119951091	TNS1	tensin 1 [Source:VGNC Symbol;Acc:VGNC:104082]
