# Supplementary material for: Genome wide association study of thyroid hormone levels following challenge with porcine reproductive and respiratory syndrome virus
Source: Front Genet. 2023 Feb 9;14:1110463. doi: 10.3389/fgene.2023.1110463 (PMC9947478; doi:10.3389/fgene.2023.1110463)
Supplement: Supplementary file 3 [file Table1.XLSX]

## Sheet: Sheet1
Supplemental Table 1. Model factors for thyroid hormone levels during PRRSV infection. Factor indicates what factors were fit in the model as fixed effects, covariates, or random effects. Levels indicate the number of categories for a given fixed effect factor. Significance was determined when fitting all the factors for a given trait in an animal model in ASREML software. Comment on LS mean valu…
	Trait	Factor	Levels	Significance	Comment on LS mean values of thyroid hormone
	Piglet_T3	Trial	12	<0.0001	KSO6 > NVSL
		Sex	3	<0.0001	Female > male > barrow
		WUR (PRRS resistance, near GBP5)	2	<0.0233	1+ copy favorable allele > no copies
		Viral load (11 DPI)	N/A	<0.0001	Low viral load > higher viral load
		Trial+Pen(random)	N/A	<0.0001	N/A
		Dam(random)	N/A	<0.0001	N/A
	Fetal_T3	Trial	2	<0.0001	12 DPI > 21 DPI
		Sex	2	0.0044	Female > male
		Fetal Preservation (0 = viable, 1 = meconium staining on head, and 2 = meconium staining on head and body)	3	<0.0001	2 > 1 > 0
		Viral load in thymus (12 or 21 DPMI)	N/A	<0.0001	Low viral load > higher viral load
		Dam(random)	N/A	<0.0001	N/A
	Fetal_T4	Trial	2	<0.0001	12 DPI > 21 DPI
		Sex	2	0.0017	Female > male
		Fetal Preservation (0 = viable, 1 = meconium staining on head, and 2 = meconium staining on head and body)	3	<0.0001	0 > 1 > 2
		Viral load in thymus (12 or 21 DPMI)	N/A	<0.0001	Low viral load > higher viral load
		Dam(random)	N/A	<0.0001	N/A
